# Supplementary material for: Origin, evolution, and success of pbla, the gonococcal beta-lactamase plasmid, and implications for public health
Source: PLoS Pathog. 2025 May 6;21(5):e1013151. doi: 10.1371/journal.ppat.1013151 (PMC12080925; doi:10.1371/journal.ppat.1013151)
Supplement: S1 Table — (XLSX) [file ppat.1013151.s006.xlsx]

## Sheet: Sheet1
PubMLST id	isolate	country	year	pbla variant (Ng_pblaST)	pConj
2855	FA1090	USA	1980		absent
13685	NCCP11945	South Korea	2005		absent
14729	MS-11	USA	1960		absent
15698	DGI2	USA			absent
15935	PID24	USA			absent
15936	DGI18	USA			absent
21065	TCDC-NG08107	Unknown	2008		absent
21066	PID18	Unknown			absent
21067	1291	Unknown			absent
21068	PID1	Unknown			absent
21070	F62	Unknown			absent
21071	SK-92-679	Unknown			present
21072	SK-93-1035	Unknown			absent
21073	PID332	Unknown			absent
26827	12028_2010	Ireland	2010	1	absent
27090	S339	UK [England]	1997		absent
27091	S405	UK [England]	1997		absent
27092	S364	UK [England]	1997		absent
27093	S359	UK [England]	1997		absent
27094	S349	UK [England]	1997		absent
27095	S492	UK [England]	1997		absent
27096	S461	UK [England]	1997		absent
27097	S511	UK [England]	1997		absent
27098	NS028	UK [England]	1999		absent
27099	ERR029268	Unknown			absent
27100	S346	UK [England]	1997		absent
27101	ERR049036	Unknown			absent
27102	S465	UK [England]	1997		absent
27103	S366	UK [England]	1997		absent
27104	S526	UK [England]	1997		absent
27105	S330	UK [England]	1997		absent
27106	S343	UK [England]	1997		absent
27107	ERR049034	Unknown			absent
27108	S203	UK [England]	1996		absent
27109	S491	UK [England]	1997		absent
27110	S493	UK [England]	1997		absent
27111	S329	UK [England]	1997		absent
27112	S358	UK [England]	1997		absent
27113	S449	UK [England]	1997		absent
27114	S105	UK [England]	1995		absent
27115	S361	UK [England]	1997		absent
27116	S319	UK [England]	1997		absent
27117	S453	UK [England]	1997		absent
27118	S158	UK [England]	1996		absent
27119	S276	UK [England]	1996		absent
27120	NS008	UK [England]	1999		absent
27121	S206	UK [England]	1996		absent
27122	S092	UK [England]	1995		absent
27123	NS031	UK [England]	1999		absent
27124	S283	UK [England]	1996		absent
27125	S280	UK [England]	1996		absent
27126	S292	UK [England]	1996		absent
27127	NS056	UK [England]	1999		absent
27128	S096	UK [England]	1995		absent
27129	S509	UK [England]	1997		absent
27130	S320	UK [England]	1997		absent
27131	S079	UK [England]	1995		absent
27132	S446	UK [England]	1997		absent
27133	S081	UK [England]	1995		absent
27134	S448	UK [England]	1997		absent
27135	S488	UK [England]	1997		absent
27136	S481	UK [England]	1997		absent
27137	S427	UK [England]	1997		absent
27138	S352	UK [England]	1997		absent
27139	S278	UK [England]	1996		absent
27140	S058	UK [England]	1995		absent
27141	S041	UK [England]	1995		absent
27142	S207	UK [England]	1996		absent
27143	ERR029248	Unknown			absent
27144	S458	UK [England]	1997		absent
27145	S377	UK [England]	1997		absent
27146	S474	UK [England]	1997		absent
27147	S350	UK [England]	1997		absent
27148	S151	UK [England]	1996		absent
27149	S310	UK [England]	1997		absent
27150	S106	UK [England]	1995		absent
27151	S360	UK [England]	1997		absent
27152	S153a	UK [England]	1996		absent
27153	S201	UK [England]	1996		absent
27154	S281	UK [England]	1996		absent
27155	NS105	UK [England]	2000		absent
27156	S302	UK [England]	1996		absent
27157	S135	UK [England]	1996		absent
27158	S464	UK [England]	1997		absent
27159	S073	UK [England]	1995		absent
27160	S515	UK [England]	1997		absent
27161	S353	UK [England]	1997		absent
27162	S006	UK [England]	1995		absent
27163	S293	UK [England]	1996		absent
27164	S524	UK [England]	1997		absent
27165	ERR049035	Unknown			absent
27166	S217	UK [England]	1996		absent
27167	S508	UK [England]	1997		absent
27168	ERR049044	Unknown			absent
27169	S441	UK [England]	1997		absent
27170	S255	UK [England]	1996		absent
27171	S289	UK [England]	1996		absent
27172	S163	UK [England]	1996		absent
27173	S387	UK [England]	1997		absent
27174	S141	UK [England]	1996		absent
27175	S316	UK [England]	1996		absent
27176	S155	UK [England]	1996		absent
27177	S478	UK [England]	1997		absent
27178	S142	UK [England]	1996		absent
27179	ERR049033	Unknown			absent
27180	NS055	UK [England]	1999		absent
27181	NS101	UK [England]	2000		absent
27182	S517	UK [England]	1997		absent
27183	S368	UK [England]	1997		absent
27184	S290	UK [England]	1996		absent
27185	S306	UK [England]	1996		absent
27186	S256	UK [England]	1996		absent
27187	S152	UK [England]	1996		absent
27188	S149	UK [England]	1996		absent
27189	S311	UK [England]	1997		absent
27190	S100	UK [England]	1995		absent
27191	S466	UK [England]	1997		absent
27192	S184	UK [England]	1996		absent
27193	S078	UK [England]	1995		absent
27194	S525	UK [England]	1997		absent
27195	S308	UK [England]	1997		absent
27196	S373	UK [England]	1997		absent
27197	S241	UK [England]	1996		absent
27198	S257	UK [England]	1996		absent
27199	S522	UK [England]	1997		absent
27200	S098	UK [England]	1995		absent
27201	S463	UK [England]	1997		absent
27202	S253	UK [England]	1996		absent
27203	S514	UK [England]	1997		absent
27204	S415	UK [England]	1997		absent
27205	S154	UK [England]	1996		absent
27206	S317	UK [England]	1997		absent
27207	S407	UK [England]	1997		absent
27208	S414	UK [England]	1997		absent
27209	S438	UK [England]	1997		absent
27210	S423	UK [England]	1997		absent
27211	S425	UK [England]	1997		absent
27212	S417	UK [England]	1997		absent
27213	S424	UK [England]	1997		absent
27214	S399	UK [England]	1997		absent
27215	S378	UK [England]	1997		absent
27216	S401	UK [England]	1997		absent
27217	S430	UK [England]	1997		absent
27218	S380	UK [England]	1997		absent
27219	S416	UK [England]	1997		absent
27220	S419	UK [England]	1997		absent
27221	S397	UK [England]	1997		absent
27222	S418	UK [England]	1997		absent
27223	S382	UK [England]	1997		absent
27224	S406	UK [England]	1997		absent
27225	S433	UK [England]	1997		absent
27226	S288	UK [England]	1996		absent
27227	ERR049024	Unknown			absent
27228	MS11	USA	1960		absent
27230	GCGS0010	USA	2009		absent
27231	GCGS0062	USA	2009		absent
27232	GCGS0138	USA	2010		absent
27233	GCGS0198	USA	2009		absent
27234	GCGS0144	USA	2009		absent
27235	GCGS0074	USA	2009		absent
27236	GCGS0230	USA	2010		absent
27237	GCGS0038	USA	2009		absent
27238	GCGS0018	USA	2009		absent
27239	GCGS0226	USA	2010		absent
27240	GCGS0098	USA	2010		absent
27241	GCGS0126	USA	2010		absent
27242	GCGS0128	USA	2010		absent
27243	GCGS0174	USA	2010		absent
27244	GCGS0204	USA	2010		absent
27245	GCGS0083	USA	2009		absent
27246	ERR173150	Unknown			present
27247	GCGS0228	USA	2009		absent
27248	GCGS0176	USA	2010		absent
27249	GCGS0224	USA	2009		absent
27250	GCGS0156	USA	2010		absent
27251	GCGS0084	USA	2009		absent
27252	GCGS0202	USA	2009		absent
27253	GCGS0136	USA	2010		absent
27254	GCGS0092	USA	2010		absent
27255	GCGS0118	USA	2010		absent
27256	GCGS0009	USA	2009		absent
27257	GCGS0192	USA	2010		absent
27258	GCGS0110	USA	2010		absent
27259	GCGS0032	USA	2009		absent
27260	GCGS0096	USA	2010		absent
27261	GCGS0120	USA	2009		absent
27262	ERR173152	Unknown			present
27263	GCGS0218	USA	2009		absent
27264	GCGS0060	USA	2009		absent
27265	GCGS0044	USA	2009		absent
27266	GCGS0172	USA	2010	3	absent
27267	GCGS0208	USA	2009		present
27268	GCGS0180	USA	2009		present
27269	GCGS0188	USA	2009		present
27270	GCGS0200	USA	2009		absent
27271	GCGS0064	USA	2009		present
27272	GCGS0212	USA	2009		present
27273	GCGS0142	USA	2009		absent
27274	GCGS0112	USA	2009		present
27275	GCGS0210	USA	2009		present
27276	GCGS0008	USA	2009		present
27277	GCGS0186	USA	2009	1	present
27278	GCGS0216	USA	2009	1	present
27279	GCGS0090	USA	2009	1	present
27280	GCGS154	USA	2009	3	present
27281	GCGS0146	USA	2009	1	present
27282	GCGS0242	USA	2010		absent
27283	ERR191744	USA			absent
27284	GCGS0117	USA	2010		absent
27285	GCGS0082	USA	2009		present
27286	GCGS222	USA	2009		absent
27287	GCGS0113	USA	2010		absent
27288	GCGS0102	USA	2010		absent
27289	GCGS0179	USA	2010		absent
27290	GCGS0199	USA	2010		absent
27291	GCGS029	USA			absent
27292	GCGS0050	USA	2009		absent
27293	GCGS0170	USA	2010		absent
27294	GCGS0223	USA	2010		absent
27295	GCGS0114	USA	2009		absent
27296	GCGS0237	USA	2010		absent
27297	GCGS0168	USA	2010		absent
27298	GCGS0063	USA	2009		absent
27299	GCGS0105	USA	2010		absent
27300	GCGS0152	USA	2010		absent
27301	GCGS0027	USA	2009		absent
27302	GCGS0238	USA	2009		absent
27303	GCGS0164	USA	2009		absent
27304	GCGS0175	USA	2010		absent
27305	GCGS0219	USA	2010		absent
27306	GCGS0043	USA	2009		absent
27307	GCGS0040	USA	2009	2	present
27308	GCGS239	USA	2010		absent
27309	GCGS0143	USA	2010		absent
27310	GCGS0093	USA	2010		absent
27311	GCGS0169	USA	2010		absent
27312	GCGS0047	USA	2009		absent
27313	GCGS0046	USA	2009		absent
27314	GCGS0137	USA	2010		absent
27315	GCGS0003	USA	2009		absent
27316	GCGS0091	USA	2010		absent
27317	GCGS0135	USA	2010		absent
27318	GCGS0005	USA	2009		absent
27319	GCGS0030	USA	2009		absent
27320	GCGS0054	USA	2009		absent
27321	GCGS0217	USA	2010		absent
27322	ERR191742	USA			absent
27323	GCGS0163	USA	2010		absent
27324	GCGS0129	USA	2010		absent
27325	GCGS0022	USA	2009		absent
27326	GCGS0051	USA	2009		absent
27327	GCGS0116	USA	2009		absent
27328	GCGS0069	USA	2009		absent
27329	GCGS0157	USA	2010		absent
27330	GCGS0048	USA	2009		absent
27331	GCGS0127	USA	2010		absent
27332	GCGS0209	USA	2010		absent
27333	GCGS0196	USA	2010		absent
27334	GCGS148	USA	2009		absent
27335	GCGS0187	USA	2010		absent
27336	GCGS0045	USA	2009		absent
27337	ERR191754	USA			absent
27338	GCGS0173	USA	2010		absent
27339	GCGS0167	USA	2010		absent
27340	GCGS0134	USA	2009		absent
27341	GCGS0039	USA	2009		absent
27342	GCGS0132	USA	2009		absent
27343	GCGS0024	USA	2009	2	present
27344	GCGS0197	USA	2010		absent
27345	GCGS0107	USA	2010		absent
27346	GCGS0087	USA	2009		absent
27347	GCGS0194	USA	2009		absent
27348	GCGS0191	USA	2010		absent
27349	GCGS0234	USA	2010		absent
27350	GCGS0231	USA	2010		absent
27351	GCGS0171	USA	2010		absent
27352	GCGS0115	USA	2010		absent
27353	GCGS0214	USA	2009		absent
27354	GCGS0207	USA	2010		absent
27355	GCGS0119	USA	2010		absent
27356	GCGS0049	USA	2009		absent
27357	GCGS0035	USA	2009		absent
27358	GCGS0055	USA	2009		absent
27359	GCGS0065	USA	2009		absent
27360	GCGS0124	USA	2010		absent
27361	GCGS0100	USA	2010		absent
27362	GCGS0227	USA	2010		absent
27363	GCGS133	USA	2010		absent
27364	GCGS0184	USA	2009	3	present
27365	GCGS0080	USA	2009		absent
27366	GCGS0206	USA	2009		absent
27367	GCGS0007	USA	2009		absent
27368	GCGS0121	USA	2010		absent
27369	GCGS0233	USA	2010		absent
27370	GCGS0059	USA	2009		absent
27371	GCGS0071	USA	2009		absent
27372	GCGS0220	USA	2009		absent
27373	GCGS0097	USA	2010		absent
27374	GCGS0031	USA	2009		absent
27375	GCGS0017	USA	2009		absent
27376	GCGS0225	USA	2010		absent
27377	GCGS0221	USA	2010		absent
27378	GCGS0211	USA	2010		absent
27379	GCGS0019	USA	2009		absent
27380	GCGS0042	USA	2009		absent
27381	GCGS0104	USA	2010		absent
27382	GCGS0147	USA	2010		absent
27383	GCGS0078	USA	2009		absent
27384	GCGS0190	USA	2010		absent
27385	GCGS0079	USA	2009		absent
27386	GCGS0145	USA	2010		absent
27387	GCGS0125	USA	2010		absent
27388	GCGS0141	USA	2010		absent
27389	GCGS0075	USA	2009		absent
27390	GCGS0053	USA	2009		absent
27391	GCGS0023	USA	2009		absent
27392	GCGS0181	USA	2010		absent
27393	GCGS159	USA	2010		absent
27394	GCGS0235	USA	2010		absent
27395	GCGS0076	USA	2009		absent
27396	GCGS0149	USA	2010		absent
27397	GCGS0229	USA	2010		absent
27398	GCGS0139	USA	2010		absent
27399	GCGS0185	USA	2010		absent
27400	GCGS0081	USA	2009		absent
27401	GCGS0077	USA	2009		absent
27402	GCGS0201	USA	2010		absent
27403	GCGS0213	USA	2010		absent
27404	GCGS0028	USA	2009		absent
27405	GCGS0020	USA	2009		absent
27406	GCGS0067	USA	2009		absent
27407	GCGS0203	USA	2010		absent
27408	GCGS0161	USA	2010		absent
27409	GCGS0215	USA	2010		absent
27410	GCGS0058	USA	2009		absent
27411	GCGS0012	USA	2009		absent
27412	GCGS0153	USA	2010		absent
27413	GCGS0131	USA	2010		absent
27414	GCGS0021	USA	2009		absent
27415	GCGS0066	USA	2009		absent
27416	GCGS0189	USA	2010		absent
27417	GCGS0183	USA	2010	3	absent
27418	GCGS0057	USA	2009		absent
27419	GCGS0073	USA	2009		absent
27420	GCGS0236	USA	2010		absent
27421	GCGS0109	USA	2010		absent
27422	GCGS0004	USA	2009		absent
27423	GCGS0195	USA	2010		absent
27424	GCGS140	USA	2010		absent
27425	GCGS0158	USA	2009		absent
27426	GCGS0160	USA	2009		absent
27427	GCGS0151	USA	2010		absent
27428	GCGS0122	USA	2010		absent
27429	GCGS0001	USA	2009		absent
27430	GCGS0155	USA	2010		absent
27431	GCGS011	USA	2009		absent
27432	GCGS0014	USA	2009		absent
27433	GCGS0111	USA	2010		absent
27434	GCGS0232	USA	2010		absent
27435	GCGS0086	USA	2009		absent
27436	GCGS0193	USA	2010		absent
27437	GCGS0056	USA	2009		absent
27438	GCGS0123	USA	2010		absent
27439	GCGS0182	USA	2009		absent
27440	GCGS0099	USA	2010		absent
27441	GCGS0130	USA	2009		absent
27442	GCGS0052	USA	2009		absent
27443	GCGS0089	USA	2009		absent
27444	GCGS0037	USA	2009		absent
27445	GCGS0178	USA	2010		absent
27446	GCGS0205	USA	2010		absent
27447	GCGS061	USA	2009		absent
27448	GCGS0241	USA	2010		absent
27449	GCGS0088	USA	2009		absent
27450	GCGS0106	USA	2010		absent
27451	GCGS0165	USA	2010		absent
27452	GCGS0085	USA	2009		absent
27453	GCGS0095	USA	2010		absent
27454	GCGS0177	USA	2010		absent
27455	GCGS0026	USA	2009		absent
27456	GCGS0036	USA	2009		absent
27457	GCGS0002	USA	2009		absent
27458	GCGS0166	USA	2009		absent
27459	GCGS0016	USA	2009		absent
27460	GCGS0070	USA	2009		absent
27461	GCGS0094	USA	2009		absent
27462	GCGS0103	USA	2010	3	absent
27463	GCGS0108	USA	2009		absent
27464	GCGS0240	USA	2010		absent
27465	ERR173153	Unknown			present
27466	GCGS0034	USA	2009		absent
27467	GCGS0006	USA	2009		absent
27468	ERR173151	Unknown			present
27469	GCGS0041	USA	2009		absent
27470	GCGS0101	USA	2010	3	absent
27471	GCGS0072	USA	2009		present
27472	GCGS0162	USA	2009	1	present
27473	GCGS0033	USA	2009		present
27474	GCGS0150	USA	2009	1	present
27475	GCGS0068	USA	2009		absent
31125	MU_NG1	Canada	1991		absent
31128	SK1902	Canada	2006		present
31129	SK12684	Canada	2006		absent
31178	NM8365	UK [England]	2011		absent
31193	NM9396	UK [England]	2012		present
31333	W0306	UK [England]	2004		absent
31334	W0322	Unknown			absent
31335	W0362	UK [England]	2004		absent
31336	W0370	UK [England]	2004		absent
31337	W0420	UK [England]	2004		absent
31338	W0492	Unknown			absent
31339	W0550	UK [England]	2004		absent
31340	W0560	UK [England]	2004		absent
31341	W0561	UK [England]	2004		absent
31342	W0563	UK [England]	2004		absent
31343	W0564	Unknown			absent
31344	W0569	UK [England]	2004		absent
31345	W0587	UK [England]	2004		absent
31346	W0592	UK [England]	2004		absent
31347	W0603	UK [England]	2004		absent
31348	W0604	UK [England]	2004		absent
31349	W0611	Unknown			absent
31350	W0613	UK [England]	2004		absent
31351	W0618	Unknown			absent
31352	W0627	UK [England]	2004		absent
31353	W0725	UK [England]	2004		absent
31354	W0749	UK [England]	2004		absent
31355	W0751	UK [England]	2004		absent
31356	W0761	UK [England]	2004		absent
31357	W0762	UK [England]	2004		absent
31358	W0782	Unknown			absent
31359	W0789	UK [England]	2004		absent
31360	W0818	Unknown			absent
31361	W0885	UK [England]	2004		absent
31362	LG0186	UK [England]	2004		absent
31363	LG0394	UK [England]	2004		absent
31364	LG0671	UK [England]	2004		absent
31365	LG1091	UK [England]	2004		absent
31366	LG1291	UK [England]	2004		absent
31367	LG1515	Unknown			absent
31368	LG1721	UK [England]	2004		absent
31369	LG1851	Unknown			absent
31370	LG0199	UK [England]	2004		absent
31371	LG0458	UK [England]	2004		absent
31372	LG0674	Unknown			absent
31373	LG1094	UK [England]	2004		absent
31374	LG1295	UK [England]	2004		absent
31375	LG1548	UK [England]	2004		absent
31376	LG1736	UK [England]	2004		absent
31377	LG1861	UK [England]	2004		absent
31378	LG0205	UK [England]	2004		absent
31379	LG0463	UK [England]	2004		absent
31380	LG0675	UK [England]	2004		absent
31381	LG1114	UK [England]	2004		absent
31382	LG1342	UK [England]	2004		absent
31383	LG1580	UK [England]	2004		absent
31384	LG1737	UK [England]	2004		absent
31385	LG1865	UK [England]	2004		absent
31386	LG0211	UK [England]	2004		absent
31387	LG0465	UK [England]	2004		absent
31388	LG0689	Unknown			absent
31389	LG1126	UK [England]	2004		absent
31390	LG1346	UK [England]	2004		absent
31391	LG1619	UK [England]	2004		absent
31392	LG1739	UK [England]	2004		absent
31393	W0065	UK [England]	2004		absent
31394	LG0241	Unknown			absent
31395	LG0493	UK [England]	2004		absent
31396	LG0735	UK [England]	2004		absent
31397	LG1132	UK [England]	2004		absent
31398	LG1347	Unknown			absent
31399	LG1628	UK [England]	2004		absent
31400	LG1740	UK [England]	2004		absent
31401	W0185	UK [England]	2004		absent
31402	LG0261	UK [England]	2004		absent
31403	LG0516	UK [England]	2004		absent
31404	LG0751	UK [England]	2004		absent
31405	LG1133	UK [England]	2004		absent
31406	LG1349	UK [England]	2004		absent
31407	LG1630	UK [England]	2004		absent
31408	LG1745	UK [England]	2004		absent
31409	W0204	UK [England]	2004		absent
31410	LG0273	UK [England]	2004		absent
31411	LG0541	UK [England]	2004		absent
31412	LG0790	UK [England]	2004		absent
31413	LG1137	UK [England]	2004		absent
31414	LG1365	UK [England]	2004		absent
31415	LG1635	UK [England]	2004		absent
31416	LG1757	UK [England]	2004		absent
31417	W0239	UK [England]	2004		absent
31418	LG0285	UK [England]	2004		absent
31419	LG0571	Unknown			absent
31420	LG0795	UK [England]	2004		absent
31421	LG1197	UK [England]	2004		absent
31422	LG1375	UK [England]	2004		absent
31423	LG1636	UK [England]	2004		absent
31424	LG1781	UK [England]	2004		absent
31425	W0251	UK [England]	2004		absent
31426	LG0311	UK [England]	2004		absent
31427	LG0621	UK [England]	2004		absent
31428	LG0910	UK [England]	2004		absent
31429	LG1244	Unknown			absent
31430	LG1423	UK [England]	2004		absent
31431	LG1644	UK [England]	2004		absent
31432	LG1799	UK [England]	2004		absent
31433	W0255	UK [England]	2004		absent
31434	LG0353	UK [England]	2004		absent
31435	LG0633	UK [England]	2004		absent
31436	LG0931	UK [England]	2004		absent
31437	LG1248	UK [England]	2004		absent
31438	LG1456	Unknown			absent
31439	LG1685	Unknown			absent
31440	LG1810	UK [England]	2004		absent
31441	W0264	UK [England]	2004		absent
31442	LG0355	UK [England]	2004		absent
31443	LG0640	UK [England]	2004		absent
31444	LG0989	UK [England]	2004		absent
31445	LG1274	UK [England]	2004		absent
31446	LG1477	UK [England]	2004		absent
31447	LG1687	UK [England]	2004		absent
31448	LG1834	UK [England]	2004		absent
31449	W0296	UK [England]	2004		absent
31450	LG0383	UK [England]	2004		absent
31451	LG0660	UK [England]	2004		absent
31452	LG1009	Unknown			absent
31453	LG1289	UK [England]	2004		absent
31454	LG1512	Unknown			absent
31455	LG1719	UK [England]	2004		absent
31456	LG1850	UK [England]	2004		absent
31457	POL_12_153	Poland	2012		absent
31458	NO_09_3569	Norway	2009		absent
31459	SI12-21	Slovenia	2012		absent
31460	GC_0808699	Argentina	2008		absent
31461	WHO_O	Canada	1991	1	present
31462	GC_10775	France	2008		absent
31463	590_4	Germany	2008		absent
31464	590_10	Greece	2008	3	present
31465	590_68	Spain	2008		present
31466	GC_0811053	Spain	2008		absent
31467	GC_0817358	Spain	2008		absent
31468	NO_09_O1	Norway	2009	2	present
31469	BEL_09_4	Belarus	2009		present
31470	BEL_09_12	Belarus	2009		present
31471	10868_8_44	Belarus	2009		present
31472	BEL_09_43	Belarus	2009		present
31473	BEL_09_44	Belarus	2009		absent
31474	BEL_09_45	Belarus	2009		absent
31475	BEL_09_8	Belarus	2009		absent
31476	BEL_09_28	Belarus	2009		absent
31477	BEL_09_37	Belarus	2009		absent
31478	SI09_08	Slovenia	2009		absent
31479	EST_10_6	Estonia	2010		absent
31480	EST_10_11TK	Estonia	2010	1	present
31481	EST_10_16	Estonia	2010		absent
31482	EST_10_18	Estonia	2010		absent
31483	EST_10_22	Estonia	2010	1	present
31484	EST_10_25	Estonia	2010		absent
31485	BEL_10_6	Belarus	2010		absent
31486	BEL_10_46M	Belarus	2010		absent
31487	BEL_10_59M	Belarus	2010		present
31488	BEL_10_66M	Belarus	2010		absent
31489	POL_10_1	Poland	2010	1	present
31490	POL_10_11	Poland	2010		absent
31491	POL_10_24	Poland	2010	1	present
31492	POL_10_29	Poland	2010		present
31493	POL_10_31	Poland	2010		present
31494	SI10_15	Slovenia	2010		absent
31495	SI10_21	Slovenia	2010		absent
31496	SI10_28	Slovenia	2010	1	present
31497	EST_11_8	Estonia	2011	1	present
31498	EST_11_14	Estonia	2011	1	present
31499	EST_11_17	Estonia	2011		absent
31500	EST_11_24	Estonia	2011		absent
31501	BEL_11_103	Belarus	2011		absent
31502	BEL_11_154	Belarus	2011		absent
31503	BEL_11_163	Belarus	2011		absent
31504	316/-11	Germany	2011		absent
31505	WHO_Y	France	2011		absent
31506	POL_11_54	Poland	2011		absent
31507	POL_11_89	Poland	2011		absent
31508	POL_11_139	Poland	2011		absent
31509	POL_11_148	Poland	2011		present
31510	SI11-15	Slovenia	2011		present
31511	EST_12_19	Estonia	2012	1	present
31512	EST_12_26	Estonia	2012		present
31513	POL_12_167	Poland	2012		absent
31514	POL_12_197	Poland	2012		absent
31515	POL_12_B2a	Poland	2012		absent
31516	POL_12_B3a	Poland	2012		absent
31517	SI12-18	Slovenia	2012		absent
31518	SI12-32	Slovenia	2012	1	present
31519	SI12-44	Slovenia	2012		present
31520	NG9701	Japan	1997		absent
31521	NG9803	Japan	1998		absent
31522	989000018	China	1998		absent
31523	989000168	China	1998		present
31524	989000300	China	1998		absent
31525	989000443	China [Hong Kong]	1998		present
31526	989000163	Indonesia	1998		present
31527	989000076	Malaysia	1998	3	present
31528	989000021	Philippines	1998	1	absent
31529	989000027	Philippines	1998	2	present
31530	989000038	Philippines	1998		present
31531	989000039	Philippines	1998		present
31532	989000375	Philippines	1998	3	present
31533	989000070	Thailand	1998	2	present
31534	989000077	Thailand	1998		present
31535	989000080	Thailand	1998		present
31536	989000438	Unknown		2	present
31537	NG9914	Japan	1999		absent
31538	999000076	Unknown			absent
31539	999000079	Unknown		3	absent
31540	999000049	Unknown			present
31541	999000099	Unknown		3	present
31542	999000013	Unknown			present
31543	999000020	Unknown			present
31544	IN_09_3306	India	2009		present
31545	IN_10_167	India	2010		absent
31546	IN_10_1094	India	2010		absent
31547	IN_10_1148	India	2010		absent
31548	IN_10_104	Bhutan	2010	1	present
31549	IN_10_116	Bhutan	2010	1	present
31550	BX4109	Pakistan	2010	1	present
31551	989000164	Brazil	1998		absent
31552	999000004	Unknown	1998	3	present
31553	989000034	Cuba	1998		present
31554	989000209	Cuba	1998	1	present
31555	989000277	Cuba	1998	1	present
31556	989000371	Cuba	1998		present
31557	989000062	Jamaica	1998		present
31558	989000310	Jamaica	1998		present
31559	GC_0809944	Brazil	2008		present
31560	GC_0817560	Chile	2008		absent
31561	14_358	Ecuador	2008	1	present
31562	WHO_F	Canada	1991		absent
31563	989000059	USA	1998		absent
31564	989000236	USA	1998		absent
31565	989000408	USA	1998		present
31566	WHO_P	USA	1999		absent
31567	359000082	USA	2003		absent
31568	259000214	UK	1986	1	absent
31569	259000217	UK	1989		absent
31570	259000218	UK	1989		absent
31571	259000220	UK	1989		absent
31572	259000216	UK	1990		absent
31573	259000213	UK	1993		absent
31574	259000221	UK	1993	1	absent
31575	259000222	UK	1993		absent
31576	259000223	UK	1993		absent
31577	259000224	UK	1993		absent
31578	989000124	Denmark	1998		absent
31579	989000439	Germany	1998		absent
31580	989000145	Greece	1998		present
31581	989000146	Greece	1998		present
31582	989000120	Norway	1998		present
31583	989000133	Poland	1998		absent
31584	989000170	Poland	1998		absent
31585	989000352	Romania	1998	1	present
31586	989000380	Russia	1998		absent
31587	989000257	Russia	1998		absent
31588	989000326	Russia	1998		absent
31589	989000089	Spain	1998		present
31590	989000404	Spain	1998		absent
31591	989000419	Spain	1998		absent
31592	989000026	UK	1998	2	present
31593	999000071	Spain	1999		absent
31594	999000056	The Netherlands	1999		absent
31595	05_590_385	UK [Scotland]	2004		present
31596	05_590_246	Russia	2004		absent
31597	05_590_269	Russia	2004		absent
31598	05_590_290	Russia	2004		absent
31599	02801	The Netherlands	2008		absent
31600	01902	The Netherlands	2008		absent
31601	02201	The Netherlands	2008		absent
31602	GC_0806956	Armenia	2008		present
31603	590_344	Bulgaria	2008		absent
31604	590_163	Denmark	2008		absent
31605	590_318	Finland	2008		absent
31606	590_345	Unknown		1	present
31607	590_2	Unknown		1	present
31608	590_277	Poland	2008	2	present
31609	590_267	Slovakia	2008		present
31610	GC_0818546	Spain	2008		absent
31611	GC_0804060	Spain	2008		absent
31612	590_302	Turkey	2008		absent
31613	590_319	Turkey	2008		absent
31614	590_174	UK	2008		absent
31615	SI08_01	Unknown			absent
31616	SI08_05	Unknown			absent
31617	SI08_07	Slovenia	2008		absent
31618	SI08_22	Slovenia	2008		absent
31619	SI08_26	Slovenia	2008		absent
31620	NO_09_3580	Norway	2009		absent
31621	NO_09_3583	Norway	2009	1	present
31622	NO_09_3595	Norway	2009	1	present
31623	NO_09_3612	Norway	2009		absent
31624	NO_09_3616	Norway	2009		absent
31625	NO_09_S4	Norway	2009	2	present
31626	NO_09_HUS20	Norway	2009		absent
31627	EST_09_5	Estonia	2009		absent
31628	10868_8_49	Belarus	2009		absent
31629	SI09_04	Slovenia	2009		absent
31630	SI09_11	Slovenia	2009	1	present
31631	SI09_12	Slovenia	2009		absent
31632	BEL_10_33	Belarus	2010		present
31633	BEL_10_41	Belarus	2010		absent
31634	10_590_246	Spain	2010		absent
31635	POL_10_5	Poland	2010		present
31636	POL_10_12	Poland	2010		present
31637	POL_10_17	Poland	2010	1	present
31638	POL_10_21	Poland	2010		present
31639	POL_10_22	Poland	2010		present
31640	SI10_05	Slovenia	2010	1	present
31641	SI10_13	Slovenia	2010		absent
31642	BEL_11_116	Belarus	2011		absent
31643	BEL_11_126	Belarus	2011		absent
31644	75/-12	Unknown			absent
31645	POL_11_79	Poland	2011		absent
31646	POL_11_80	Poland	2011		absent
31647	POL_11_116	Poland	2011		absent
31648	POL_11_129	Poland	2011		absent
31649	POL_11_131	Poland	2011		absent
31650	POL_11_133	Poland	2011		present
31651	SI11-10	Slovenia	2011	1	present
31652	SI11-14	Slovenia	2011		absent
31653	EST_12_20	Estonia	2012		absent
31654	EST_12_21	Estonia	2012	1	present
31655	EST_12_23	Estonia	2012		absent
31656	POL_12_154	Poland	2012		absent
31657	POL_12_159	Poland	2012		present
31658	POL_12_170	Poland	2012		absent
31659	POL_12_187	Poland	2012		absent
31660	POL_12_214	Poland	2012		absent
31661	SI12-08	Slovenia	2012		absent
31662	215/-02	Thailand	1979	2	present
31663	WHO_M	Australia	1992	1	present
31664	WHO_L	Australia	1996		present
31665	WHO_J	Australia	1996	2	absent
31666	WHO_I	Australia	1997		present
31667	NG9712	Japan	1997		absent
31668	NG9811	Japan	1998		absent
31669	989000269	China	1998		absent
31670	989000050	Indonesia	1998	2	present
31671	989000181	Malaysia	1998		absent
31672	989000294	Philippines	1998	2	present
31673	989000441	Philippines	1998	1	absent
31674	989000019	Thailand	1998		absent
31675	989000060	Thailand	1998		present
31676	989000091	Thailand	1998	2	present
31677	989000103	Thailand	1998	3	present
31678	989000104	Thailand	1998		present
31679	989000142	Unknown		2	present
31680	989000176	Unknown		2	present
31681	NG9901	Unknown		2	present
31683	999000133	Unknown			present
31684	999000023	Unknown			present
31685	GCGS0013	USA	2009		absent
31686	GCGS0015	USA	2009		absent
31687	999000027	Thailand	1999		present
31688	999000072	Thailand	1999	3	present
31689	999000085	Thailand	1999		absent
31690	999000116	Thailand	1999		present
31691	NG0031	Japan	2000		absent
31692	NG0047	Japan	2000		absent
31693	NG0002	Japan	2000		absent
31694	NG0005	Japan	2000		present
31695	WHO_K	Japan	2003		absent
31696	05_590_12	Australia	2004		present
31697	05_590_11	Australia	2004		present
31698	05_590_29	Australia	2004		absent
31699	NG0526	Japan	2005		absent
31700	IN_07_1574	India	2007		present
31701	IN_07_1808	India	2007		absent
31702	08_590_281	China	2008	2	absent
31703	08_590_382	China	2008		present
31704	08_590_411	Japan	2008		absent
31705	08_590_215	Indonesia	2008	2	present
31706	08_590_61	Philippines	2008	3	present
31707	08_590_372	Philippines	2008		present
31708	08_590_8	Thailand	2008	1	present
31709	IN_09_3090	India	2009		absent
31710	IN_09_2806	India	2009	1	present
31711	IN_09_3293	India	2009		absent
31712	IN_09_3501	India	2009	1	present
31713	IN_09_3782	India	2009		absent
31714	IN_09_5163	India	2009		absent
31715	BX5602	Pakistan	2009		present
31716	BX6956	Pakistan	2009		absent
31717	BX7087	Pakistan	2009		present
31718	W8934	Pakistan	2009	1	present
31719	IN_10_449	India	2010		absent
31720	IN_10_1457	India	2010	1	present
31721	IN_10_1412	India	2010		absent
31722	IN_10_1221	India	2010		absent
31723	IN_10_1820	India	2010	1	present
31724	IN_10_1832	India	2010	1	absent
31725	IN_10_1877	India	2010		absent
31726	IN_10_95	Bhutan	2010		absent
31727	IN_10_195	Bhutan	2010		absent
31728	IN_10_151	Bhutan	2010	1	present
31729	IN_10_152	Bhutan	2010	1	present
31730	IN_10_145	Bhutan	2010	1	present
31731	BX3450	Pakistan	2010		absent
31732	BX4094	Pakistan	2010	1	present
31733	10_590_272	Japan	2010		absent
31734	10_590_244	Philippines	2010		absent
31735	BX2715	Pakistan	2011		present
31736	SI11-01	Slovenia	2011	1	absent
31737	GC0801038	Philippines	2008	1	absent
31738	989000202	Greece	1998		absent
31739	NG0109	Japan	2001		absent
31740	KN13_110	Japan	2001		absent
31741	NG0035	Japan	2000		absent
31742	989000022	Philippines	1998		absent
31743	SI11-06	Slovenia	2011		absent
31744	989000161	UK	1998		absent
31745	989000243	Germany	1998		present
31746	989000127	Thailand	1998		present
31747	03_590_188	UK	2003		present
31748	08_590_278	Thailand	2008	1	present
31749	999000022	Poland	1999		absent
31750	NO_09_3581	Norway	2009		present
31751	999000113	Spain	1999		present
31752	999000098	UK	1999	3	present
31753	08_590_57	Thailand	2008		present
31754	08_590_271	Unknown			present
31755	05_590_10	Australia	2004		present
31756	NG0106	Japan	2001		present
31757	08_590_48	Thailand	2008	3	present
31758	WHO_G	Australia	2007		present
31759	BEL_10_23	Belarus	2010		absent
31760	08_590_210	Vietnam	2008	1	present
31761	05_590_342	Russia	2004		present
31762	989000383	UK	1998		absent
31763	989000201	Greece	1998	2	present
31764	WHO_N	Australia	2001	2	present
31765	989000432	Turkey	1998		present
31766	08_590_82	Thailand	2008	3	present
31767	08_590_64	China	2008		present
31768	05_590_264	Russia	2004		present
31769	08_590_55	Thailand	2008	3	present
31770	989000138	Spain	1998		absent
31771	989000213	Denmark	1998		absent
31772	EST_11_1	Estonia	2011		absent
31773	KN13_16	Japan	2001		absent
31774	989000054	Denmark	1998		absent
31775	NG0102	Japan	2001		absent
31776	229/-12	Unknown			absent
31777	NG0521	Japan	2005		absent
31778	KN13_24	Japan	2000		absent
31779	08_590_79	Thailand	2008	2	present
31780	08_590_93	Unknown		2	present
31781	EST_09_10	Estonia	2009		absent
31782	989000075	Italy	1998		absent
31783	989000040	Germany	1998		absent
31784	SI09_19	Slovenia	2009		absent
31785	BEL_11_147	Belarus	2011		absent
31786	999000015	Denmark	1999		present
31787	989000377	Italy	1998		present
31788	989000285	Denmark	1998		present
31789	989000395	USA	1998		present
31790	989000378	France	1998		present
31791	989000325	USA	1998		present
31792	IN_07_114	India	2007		present
31793	05_590_8	Australia	2004		present
31794	989000284	UK	1998		present
31795	05_590_371	UK [Scotland]	2004		present
31796	08_590_193	Thailand	2008		present
31797	05_590_35	New Zealand	2004		present
31798	989000355	France	1998		present
31799	05_590_339	Russia	2004		present
31800	04_590_58	UK	2004		present
31801	590_44	Germany	2008		present
31802	05_590_374	UK [Scotland]	2005		present
31803	BX8371	Pakistan	2008		present
31804	03_590_99	Denmark	2002		present
31805	05_590_249	Russia	2004		present
31806	05_590_281	Russia	2004		present
31807	05_590_37	New Zealand	2004		present
31808	989000335	Hungary	1998		present
31809	03_590_96	Denmark	2002		present
31810	08_590_231	Thailand	2008	1	present
31811	08_590_81	Thailand	2008	1	present
31812	05_590_273	Russia	2004		present
31813	IN_09_2768	India	2009	1	present
31814	IN_08_1570	India	2008	1	present
31815	989000114	Indonesia	1998	1	present
31816	999000135	Turkey	1999		present
31817	989000407	The Netherlands	1998	1	present
31867	BEL_10_73	Belarus	2010		absent
31941	KN11-32	Unknown			absent
31942	BX2887	Unknown		undefined	present
31943	BX1589	Pakistan	2011	1	present
31944	BX290	Pakistan	2011		absent
31945	BX1099	Pakistan	2011		absent
31946	BX596	Pakistan	2011	1	present
31947	BX1275	Pakistan	2011		absent
31948	BX3301	Unknown			absent
31949	BX3245	Unknown			present
31950	BA4664	Unknown			absent
31951	01_30	Vietnam	2011		present
31952	03_87	Vietnam	2011		present
31953	09_11	Vietnam	2011		present
31954	05_96	Vietnam	2011	2	present
31955	05_200	Vietnam	2011	2	present
31956	05_227	Unknown			present
31957	06_07	Unknown			absent
31958	06_197	Unknown			absent
31959	09_18	Unknown			absent
31960	08_125	Unknown			present
31961	FC052	Unknown			absent
31962	FC029	Unknown			absent
31963	FC024	Unknown			absent
31964	FC039	Unknown			absent
31965	07_302	Unknown			absent
31966	02_225	The Gambia	1989		present
31967	02_227	South Africa	1990	1	present
31968	02_228	South Africa	1991		present
31969	02_229	South Africa	1991		present
31970	02_230	Tanzania	1992		absent
31971	989000020	Cape Verde	1998	1	present
31972	989000035	Cape Verde	1998	1	present
31973	989000005	The Gambia	1998	1	present
31974	989000046	The Gambia	1998	1	present
31975	989000266	The Gambia	1998		present
31976	989000418	Morocco	1998		absent
31977	989000421	Morocco	1998		absent
31978	989000016	Tanzania	1998		present
31979	999000083	Uganda	1999		present
31980	999000018	Angola	1999		absent
31981	999000055	The Gambia	1999		absent
31982	999000051	Guinea	1999	2	present
31983	999000073	Morocco	1999		present
31984	08_590_00123	Guinea-Bissau	2007	1	present
31985	08_590_125	Guinea-Bissau	2007	1	present
31986	08_590_00126	Guinea-Bissau	2007	1	present
31987	08_590_00127	Guinea-Bissau	2007	1	present
31988	08_590_00128	Guinea-Bissau	2007		absent
31989	08_590_00129	Guinea-Bissau	2007	1	present
31990	08_590_00130	Guinea-Bissau	2007	1	present
31991	08_590_00131	Guinea-Bissau	2007	1	present
31992	08_590_00132	Guinea-Bissau	2007	1	absent
31993	08_590_00133	Guinea-Bissau	2007	1	present
31994	08_590_00134	Guinea-Bissau	2007	1	absent
31995	08_590_00135	Guinea-Bissau	2007		absent
31996	08_590_00136	Guinea-Bissau	2007	1	present
31997	08_590_00141	Guinea-Bissau	2007	1	present
31998	08_590_00142	Guinea-Bissau	2007	1	present
31999	08_590_00143	Guinea-Bissau	2007		present
32000	08_590_00144	Guinea-Bissau	2007	1	present
32001	08_590_00145	Guinea-Bissau	2007		present
32002	08_590_00146	Guinea-Bissau	2007	1	present
32003	08_590_00147	Unknown		2	present
32004	08_590_00148	Unknown		1	present
32005	08_590_00149	Unknown			present
32006	08_590_00150	Unknown		1	present
32007	08_590_00153	Guinea-Bissau	2007		present
32008	08_590_00154	Guinea-Bissau	2007		absent
32009	08_590_00156	Guinea-Bissau	2007		absent
32010	08_590_00157	Guinea-Bissau	2007	1	absent
32011	08_590_00138_pg_r	Guinea-Bissau	2007		present
32012	08_590_00124	Unknown		4	absent
32013	08_590_00159	Unknown		1	absent
32014	590_313	Unknown		1	present
32015	590_105	Unknown			present
32016	GC_0803959	Unknown			absent
32017	GC_10265	Unknown			present
32018	GC_10643	Unknown			present
32019	GC_12463	Unknown			present
32020	02_226	Unknown			present
32021	989000246	Unknown		1	present
32022	590_275	Unknown			present
32023	JP_r_41	Unknown			absent
32024	Fr_r_89	Unknown			absent
32025	JP_r_41_GM	Unknown			absent
32026	K_GM	Unknown			absent
32027	Fr_r_89d	Unknown			absent
32028	02_232	Unknown			absent
32029	DO29809	Denmark	1963		absent
32030	DO29810	Denmark	1963		absent
32031	DO29811	Unknown			absent
32032	DO32188	Unknown			absent
32033	DO32189	Unknown			absent
32034	DO33763	Unknown			absent
32035	DO31423	Unknown			absent
32036	DO32692	Unknown			absent
32037	DO102	Denmark	1964		absent
32038	DO66	Denmark	1964		absent
32039	DOGK18	Denmark	1964		absent
32040	DO187	Unknown			absent
32041	DO347	Unknown			absent
32042	DO876	Denmark	1936		absent
32043	DO2997	Denmark	1936		absent
32044	DO9901	Denmark	1944		absent
32045	DO13283	Denmark	1945		absent
32046	DO17769	Denmark	1965		present
32047	DO17941	Denmark	1965		absent
32048	DO6784	Denmark	1945		absent
32049	DO7764	Denmark	1945		present
32050	DO18273	Denmark	1940		absent
32051	DO31956	Denmark	1941		absent
32052	DO32052	Denmark	1941		absent
32053	DO38932	Denmark	1941		absent
32054	DO68169	Denmark	1967		absent
32055	DOP1	Unknown			absent
32056	DO17717	Denmark	1968		present
32057	DO27234	Denmark	1968		absent
32058	DO44229	Denmark	1968		absent
32059	DO15174	Denmark	1943		absent
32060	DO261	Denmark	1979		absent
32061	DO303	Denmark	1979		present
32062	DO313	Denmark	1979		present
32063	DO418	Denmark	1979		absent
32064	DO427	Denmark	1979		absent
32065	DO438	Denmark	1979		absent
32066	DO442	Denmark	1979		absent
32067	DO445	Unknown			absent
32068	DO451	Denmark	1979		absent
32069	DO462	Denmark	1979		absent
32070	DO65984	Denmark	1942		absent
32071	DO45045	Denmark	1943		present
32072	DO45046	Denmark	1943		present
32073	989000348	Unknown		1	absent
32074	989000093	Saudi Arabia	1998		absent
32075	12_308	Spain	2012		absent
32076	02_231	UK	2002		absent
32079	GC_11312	Unknown			present
32080	DOGK13	Denmark	1964		absent
32081	DO17810	Denmark	1940		present
34746	CH811	Chile	1982		absent
34747	GC1-182	Canada	1982		present
34748	SK708	Canada	2006		absent
34749	SK6987	Canada	2006		absent
34750	SK7461	Canada	2008		absent
34751	SK7842	Canada	2006		absent
34752	SK13777	Canada	2005		present
34753	SK14515	Canada	2005		absent
34754	SK15454	Canada	2007		absent
34755	SK16259	Canada	2007		absent
34756	SK16942	Canada	2005		absent
34757	SK17973	Canada	2006		absent
34758	SK22871	Canada	2007		present
34759	SK23020	Canada	2006		absent
34760	SK25532	Canada	2005		absent
34761	SK28355	Canada	2007		absent
34762	SK29344	Canada	2007		absent
34763	SK29471	Canada	2005		absent
34764	SK36809	Canada	2007		absent
34765	SK32402	Canada	2007		absent
34766	SK33414	Canada	2007		present
34767	SK39420	Canada	2008		absent
34768	ALB_2011_03_03	USA	2011		present
34769	ALB_2011_04_03	USA	2011		absent
34770	ATL_2011_01_03	USA	2011		absent
34771	ATL_2011_01_05	USA	2011	1	present
34772	ATL_2011_01_08	USA	2011		present
34773	ATL_2011_01_17	USA	2011		present
34774	ATL_2011_01-21	USA	2011	1	present
34775	ATL_2011_01-25	USA	2011		absent
34776	ATL_2011_05-08	USA	2011		absent
34777	ATL_2011_05-13	USA	2011		absent
34778	MIA_2011_02_02	USA	2011		absent
34779	MIA_2011_03-09	USA	2011	1	present
34780	MIA_2011_03-10	USA	2011		present
34781	MIA_2011_05-15	USA	2011		absent
34782	MIA_2011_05-16	USA	2011		absent
34783	MIA_2011_05-10	USA	2011		absent
34784	NOR_2011_03-06	USA	2011		present
34785	NYC_2011_05_07	USA	2011		absent
34786	NYC_2011_05_13	USA	2011		absent
34787	MU_NG3	Japan	2003		absent
34788	MU_NG4	Japan	1996		present
34789	MU_NG5	Philippines	1992		absent
34790	MU_NG6	Australia	2001		absent
34791	MU_NG8	USA	2001		absent
34792	MU_NG9	Sweden	2010		absent
34793	MU_NG12	Norway	2010		absent
34794	MU_NG14	Norway	2010		absent
34795	MU_NG15	Austria	2011		absent
34796	MU_NG17	Sweden	2010		absent
34797	MU_NG18	Norway	2010		present
34798	MU_NG19	Sweden	2010		absent
34799	MU_NG20	Sweden	2013		absent
34800	MU_NG21	Pakistan	2008		present
34801	MU_NG23	Sweden	1998		absent
34802	MU_NG25	Sweden	1998		absent
34803	MU_NG26	Sweden	1999		present
34804	ALB_2011_01-02	USA	2011		absent
36238	51212	Kenya	2011		present
36240	52262	Kenya	2012	1	present
36243	57547	Kenya	2012		present
36244	56873	Kenya	2012		present
36245	44568	Kenya	2010	1	present
36246	61467	Kenya	2013		present
36247	62017	Kenya	2013	1	present
36248	43305	Kenya	2010	1	present
36249	51451	Kenya	2011		present
36250	58767	Kenya	2012	1	present
36251	63179	Kenya	2013		absent
36253	61450	Kenya	2013	1	present
36255	45453	Kenya	2010		present
36256	45676	Kenya	2010		absent
36257	51960	Kenya	2012	1	present
36259	61580	Kenya	2013	1	absent
36261	48871	Kenya	2011	1	present
36263	48501	Kenya	2011		present
36266	60096	Kenya	2012		present
36267	55496	Kenya	2012	1	present
36268	T060	Kenya	2013	undefined	present
36269	52263	Kenya	2012		present
36270	59688	Kenya	2012		present
36271	50659	Kenya	2011	1	present
36273	55798	Kenya	2012		present
36274	63518	Kenya	2013	1	present
36275	51468	Kenya	2011		present
36276	51645	Kenya	2011	1	present
36277	59012	Kenya	2012		present
36279	60243	Kenya	2013	1	present
36280	47956	Kenya	2011		present
36281	47686	Kenya	2011		present
36282	45029	Kenya	2010	2	present
36283	47147	Kenya	2011		present
36284	44593	Kenya	2010		present
36285	43346	Kenya	2010	1	present
36287	43781	Kenya	2010	1	present
36289	42974	Kenya	2010	1	present
36290	47983	Kenya	2011	1	present
36291	60755	Kenya	2013		present
36292	60709	Kenya	2013	1	present
36293	43000	Kenya	2010	1	present
36294	43038	Kenya	2010	1	present
36295	46146	Kenya	2010	1	present
36296	44569	Kenya	2010	1	present
36297	52492	Kenya	2012	1	present
36298	T101	Kenya	2010	1	present
36299	46445	Kenya	2011		present
36675	P9-17	UK	1973		absent
36684	SM-3	USA	2008		absent
37022	GCGS0907	USA	2005		absent
37023	GCGS0920	USA	2005		absent
37024	GCGS0944	USA	2005		absent
37025	GCGS0861	USA	2006		absent
37026	GCGS1015	USA	2006		absent
37027	GCGS0930	USA	2006		absent
37028	GCGS1042	USA	2007		absent
37029	GCGS1029	USA	2007		present
37030	GCGS1036	USA	2007		absent
37031	GCGS1035	USA	2007		absent
37032	GCGS1024	USA	2007		absent
37033	GCGS1061	USA	2007		absent
37034	GCGS1057	USA	2008		absent
37035	GCGS1078	USA	2008		absent
37036	GCGS0558	USA	2011		absent
37037	GCGS0877	USA	2012		absent
37038	GCGS0906	USA	2012		absent
37039	GCGS0927	USA	2012		absent
37040	GCGS0881	USA	2012		absent
37041	GCGS0887	USA	2012		absent
37042	GCGS1006	USA	2012		absent
37043	GCGS0922	USA	2012		absent
37044	GCGS0943	USA	2012		absent
37045	GCGS1095	USA	2012		absent
37046	GCGS0879	USA	2012		absent
37047	GCGS0880	USA	2012		absent
37048	GCGS0961	USA	2012		absent
37049	GCGS0244	USA	2006		absent
37050	GCGS0985	USA	2012		absent
37051	GCGS0984	USA	2012		absent
37052	GCGS0960	USA	2012		absent
37053	GCGS0894	USA	2012		absent
37054	GCGS0875	USA	2012		absent
37055	GCGS0932	USA	2012		absent
37056	GCGS0905	USA	2012		absent
37057	GCGS0929	USA	2012		absent
37058	GCGS0863	USA	2012		absent
37059	GCGS0912	USA	2012		absent
37060	GCGS0962	USA	2012		absent
37061	GCGS0997	USA	2012		absent
37062	GCGS0864	USA	2012		absent
37063	GCGS0876	USA	2012		absent
37064	GCGS0915	USA	2012		absent
37065	GCGS0872	USA	2012		absent
37066	GCGS0446	USA	2005		absent
37067	GCGS0979	USA	2012		absent
37068	GCGS0938	USA	2012		absent
37069	GCGS0933	USA	2003		absent
37070	GCGS0959	USA	2012		absent
37071	GCGS0982	USA	2012		absent
37072	GCGS0986	USA	2012		absent
37073	GCGS0914	USA	2012		absent
37074	GCGS0983	USA	2012		absent
37075	GCGS0990	USA	2013		absent
37076	GCGS0998	USA	2012		absent
37077	GCGS1007	USA	2012		absent
37078	GCGS0878	USA	2012		absent
37079	GCGS0862	USA	2012		absent
37080	GCGS0981	USA	2012		absent
37081	GCGS0883	USA	2012		absent
37082	GCGS0996	USA	2012		absent
37083	GCGS0903	USA	2012		absent
37084	GCGS0917	USA	2013		absent
37085	GCGS0989	USA	2013		absent
37086	GCGS1011	USA	2012		absent
37087	GCGS0940	USA	2013		absent
37088	GCGS0935	USA	2013		absent
37089	GCGS0916	USA	2013		absent
37090	GCGS0934	USA	2013		absent
37091	GCGS0868	USA	2013		absent
37092	GCGS0882	USA	2013		absent
37093	GCGS0313	USA	2012		absent
37094	GCGS0545	USA	2012		absent
37095	GCGS0551	USA	2012		absent
37096	GCGS0552	USA	2012		absent
37097	GCGS0335	USA	2012		absent
37098	GCGS0560	USA	2012		absent
37099	GCGS0732	USA	2012		absent
37100	GCGS0347	USA	2012		present
37101	GCGS0571	USA	2012		present
37102	GCGS0348	USA	2012		absent
37103	GCGS0349	USA	2012		present
37104	GCGS0572	USA	2012		present
37105	GCGS0350	USA	2012		absent
37106	GCGS0740	USA	2012		absent
37107	GCGS0376	USA	2012		present
37108	GCGS0377	USA	2012		present
37109	GCGS0378	USA	2012		absent
37110	GCGS0379	USA	2012		absent
37111	GCGS0395	USA	2012		present
37112	GCGS0396	USA	2012	1	present
37113	GCGS0397	USA	2012		present
37114	GCGS0398	USA	2012		present
37115	GCGS0399	USA	2012		present
37116	GCGS0758	USA	2012		absent
37117	GCGS0542	USA	2005		absent
37118	GCGS0381	USA	2005		absent
37119	GCGS0633	USA	2005		absent
37120	GCGS0756	USA	2006		absent
37121	GCGS0393	USA	2006		present
37122	GCGS0292	USA	2006		present
37123	GCGS1058	USA	2007		absent
37124	GCGS1065	USA	2007		absent
37125	GCGS1076	USA	2007		absent
37126	GCGS1091	USA	2007		absent
37127	GCGS1092	USA	2007		absent
37128	GCGS1073	USA	2008		absent
37129	GCGS0543	USA	2011	1	present
37130	11CFX_C_002	USA			absent
37131	GCGS0548	USA	2011		absent
37132	GCGS0549	USA	2011		absent
37133	GCGS0319	USA	2011		absent
37134	GCGS0320	USA	2011		absent
37135	GCGS0321	USA	2011	1	present
37136	GCGS0331	USA	2011	1	present
37137	GCGS0333	USA	2011		absent
37138	GCGS0334	USA	2011		present
37139	GCGS0731	USA	2011		absent
37140	GCGS0346	USA	2011		present
37141	GCGS0739	USA	2011		present
37142	GCGS0353	USA	2011		present
37143	GCGS0369	USA	2011	3	present
37144	11CFX_C_016	USA		1	present
37145	GCGS0383	USA	2011	1	present
37146	GCGS0384	USA	2011		absent
37147	GCGS0593	USA	2011		absent
37148	GCGS0754	USA	2011		absent
37149	GCGS0755	USA	2011		absent
37150	GCGS0594	USA	2011		present
37151	GCGS0757	USA	2011		absent
37152	GCGS0428	USA	2011		present
37153	GCGS0639	USA	2011		absent
37154	GCGS0640	USA	2011		absent
37155	GCGS0450	USA	2011		absent
37156	GCGS0656	USA	2011		absent
37157	GCGS0451	USA	2011		absent
37158	GCGS0312	USA	2011	1	present
37159	GCGS0730	USA	2011	1	present
37160	GCGS0559	USA	2011		absent
37161	GCGS0370	USA	2011	3	present
37162	GCGS0375	USA	2011		absent
37163	GCGS0592	USA	2011		absent
37164	GCGS0603	USA	2011	1	present
37165	GCGS0764	USA	2011		present
37166	GCGS0767	USA	2011		absent
37167	GCGS0768	USA	2011		absent
37168	GCGS0779	USA	2011		absent
37169	GCGS0437	USA	2011		absent
37170	GCGS0641	USA	2011		absent
37171	GCGS0449	USA	2011		present
37172	GCGS0452	USA	2011		absent
37173	GCGS0465	USA	2011		absent
37174	GCGS0466	USA	2011		absent
37175	GCGS0667	USA	2011		present
37176	GCGS0469	USA	2011		present
37177	GCGS0675	USA	2011		absent
37178	GCGS0483	USA	2011		absent
37179	GCGS0794	USA	2011		absent
37180	GCGS0494	USA	2011	1	present
37181	GCGS0806	USA	2011		absent
37182	GCGS0808	USA	2011		absent
37183	GCGS0809	USA	2011		absent
37184	GCGS0700	USA	2011		absent
37185	GCGS0615	USA	2012		absent
37186	GCGS0423	USA	2012		absent
37187	GCGS0429	USA	2012		present
37188	GCGS0769	USA	2012		absent
37189	GCGS0430	USA	2012		present
37190	GCGS0431	USA	2012		absent
37191	GCGS0453	USA	2012		absent
37192	GCGS0454	USA	2012		present
37193	GCGS0658	USA	2012		absent
37194	GCGS0787	USA	2012		absent
37195	GCGS0456	USA	2012	1	present
37196	GCGS0457	USA	2012		absent
37197	GCGS0471	USA	2012		present
37198	GCGS0668	USA	2012		absent
37199	GCGS0472	USA	2012		present
37200	GCGS0479	USA	2012		absent
37201	GCGS0488	USA	2012		absent
37202	GCGS0489	USA	2012		absent
37203	GCGS0678	USA	2012		present
37204	GCGS0495	USA	2012		present
37205	GCGS0496	USA	2012		absent
37206	GCGS0553	USA	2012		absent
37207	GCGS0336	USA	2012		absent
37208	GCGS0337	USA	2012		absent
37209	GCGS0643	USA	2012		absent
37210	GCGS0679	USA	2012		absent
37211	GCGS0811	USA	2012		absent
37212	GCGS0311	USA	2005		present
37213	GCGS0257	USA	2005		present
37214	GCGS0247	USA	2005		absent
37215	05AZI_T_004	USA			absent
37216	GCGS0267	USA	2005		absent
37217	GCGS0327	USA	2005		absent
37218	GCGS0328	USA	2005		present
37219	GCGS0329	USA	2005		absent
37220	GCGS0556	USA	2005		absent
37221	GCGS0567	USA	2005		absent
37223	GCGS0271	USA	2005		absent
37224	GCGS0272	USA	2005		absent
37225	05AZI_T_014	USA			absent
37226	GCGS0751	USA	2005		absent
37227	GCGS0380	USA	2005		absent
37228	GCGS0391	USA	2005		absent
37229	GCGS0392	USA	2005		absent
37230	GCGS0284	USA	2005		present
37231	GCGS0416	USA	2005		absent
37232	GCGS0417	USA	2005		absent
37233	GCGS0289	USA	2005		absent
37234	GCGS0653	USA	2005		absent
37235	GCGS0296	USA	2005		absent
37236	GCGS0297	USA	2005		absent
37237	GCGS0298	USA	2005		absent
37238	GCGS0691	USA	2005		absent
37239	GCGS0299	USA	2005		absent
37240	GCGS0254	USA	2005		absent
37241	GCGS0713	USA	2005		absent
37242	GCGS0352	USA	2006		absent
37243	GCGS0586	USA	2006		present
37244	GCGS0591	USA	2010		absent
37245	GCGS0285	USA	2006		absent
37246	GCGS0290	USA	2006		present
37247	06AZI_T_006	USA			absent
37248	GCGS0435	USA	2006		absent
37249	GCGS0382	USA	2010		absent
37250	GCGS0447	USA	2006		absent
37251	GCGS0246	USA	2006		absent
37252	GCGS0300	USA	2006		absent
37253	GCGS1018	USA	2007		absent
37254	GCGS1022	USA	2007		absent
37255	GCGS1025	USA	2007		absent
37256	GCGS1030	USA	2007		absent
37257	GCGS1031	USA	2007		absent
37258	GCGS1032	USA	2007		absent
37259	GCGS1033	USA	2007		absent
37260	GCGS0140	USA	2010		absent
37262	GCGS1043	USA	2007		absent
37263	GCGS1044	USA	2007		absent
37264	GCGS1045	USA	2007		absent
37265	GCGS1047	USA	2007		absent
37266	GCGS0836	USA	2010		absent
37267	GCGS1049	USA	2007		absent
37268	GCGS1051	USA	2007		absent
37269	GCGS1052	USA	2007		absent
37270	GCGS1054	USA	2007		absent
37271	GCGS1055	USA	2007		absent
37272	GCGS1056	USA	2007		absent
37273	GCGS0841	USA	2010		absent
37274	GCGS1082	USA	2007		absent
37275	GCGS1083	USA	2007		absent
37276	GCGS1087	USA	2007		absent
37277	GCGS1026	USA	2008		absent
37278	GCGS1039	USA	2008		present
37279	GCGS1040	USA	2008		present
37280	GCGS1077	USA	2008		absent
37281	GCGS1081	USA	2008		absent
37282	GCGS0330	USA	2009		present
37283	GCGS0844	USA	2009		absent
37284	GCGS0665	USA	2009		absent
37285	GCGS0609	USA	2010		absent
37286	GCGS0610	USA	2010		absent
37287	GCGS0401	USA	2010		absent
37288	GCGS0763	USA	2010		absent
37289	10AZI_T_005	USA			absent
37290	GCGS0481	USA	2006		absent
37291	GCGS0332	USA	2011		absent
37292	GCGS0363	USA	2011		present
37293	GCGS0394	USA	2011		absent
37294	GCGS0842	USA	2011		absent
37295	GCGS0467	USA	2011		absent
37296	GCGS0852	USA	2011		absent
37297	GCGS0468	USA	2011		absent
37298	GCGS0470	USA	2011		absent
37299	GCGS0482	USA	2011		absent
37300	GCGS0856	USA	2011		absent
37301	GCGS0484	USA	2011		absent
37302	GCGS0696	USA	2011		absent
37303	GCGS0698	USA	2011		absent
37304	GCGS0708	USA	2011		absent
37305	GCGS0516	USA	2011		absent
37306	GCGS0823	USA	2005		absent
37307	GCGS0262	USA	2005		present
37308	GCGS0263	USA	2005		present
37309	GCGS0828	USA	2005		absent
37310	GCGS0326	USA	2005		absent
37311	GCGS0568	USA	2005		absent
37312	GCGS0585	USA	2013	2	present
37313	GCGS0250	USA	2005		absent
37314	GCGS0590	USA	2005		absent
37315	GCGS0752	USA	2005		absent
37316	GCGS0601	USA	2005		absent
37317	GCGS0608	USA	2005		absent
37318	GCGS0418	USA	2005		absent
37319	GCGS0419	USA	2005		absent
37320	GCGS0420	USA	2005		absent
37321	GCGS0421	USA	2005		absent
37322	GCGS0617	USA	2005		absent
37323	GCGS0632	USA	2005		absent
37324	GCGS0776	USA	2005		absent
37325	GCGS0785	USA	2005		absent
37326	GCGS0786	USA	2005		absent
37327	GCGS0445	USA	2005		absent
37328	GCGS0463	USA	2005		absent
37329	GCGS0493	USA	2005		absent
37330	GCGS0800	USA	2005		absent
37331	GCGS0801	USA	2005		absent
37332	GCGS0802	USA	2005		absent
37333	GCGS0803	USA	2005		absent
37334	GCGS0690	USA	2005		absent
37335	GCGS0712	USA	2005		absent
37336	GCGS0510	USA	2005		absent
37337	GCGS0368	USA	2006		absent
37338	GCGS0753	USA	2006		absent
37339	GCGS0596	USA	2006		absent
37340	GCGS0243	USA	2006		absent
37341	GCGS0618	USA	2006		present
37342	GCGS0634	USA	2006		absent
37343	GCGS0778	USA	2006		absent
37344	GCGS0636	USA	2006		absent
37345	GCGS0464	USA	2006		absent
37346	GCGS0674	USA	2006		absent
37347	06AZI_C_011	USA			absent
37348	GCGS0511	USA	2006		absent
37349	GCGS1019	USA	2007		present
37350	GCGS1020	USA	2007		absent
37351	GCGS1021	USA	2007		absent
37352	GCGS1023	USA	2007		absent
37353	GCGS1028	USA	2007		absent
37354	GCGS1037	USA	2007		absent
37355	GCGS1041	USA	2007		absent
37356	07AZI_C_008	USA			present
37357	GCGS1046	USA	2007		absent
37358	GCGS1050	USA	2007		absent
37359	GCGS1053	USA	2007		present
37360	GCGS1059	USA	2007		absent
37361	GCGS1060	USA	2007		absent
37362	GCGS1066	USA	2007		absent
37363	GCGS1067	USA	2007		absent
37364	GCGS1070	USA	2007		absent
37365	GCGS1071	USA	2007		absent
37366	GCGS1072	USA	2007		absent
37367	GCGS1074	USA	2007		absent
37368	GCGS1075	USA	2007		present
37369	GCGS1084	USA	2007		absent
37370	GCGS1085	USA	2007		absent
37371	GCGS1086	USA	2007		absent
37372	GCGS1088	USA	2007		absent
37373	GCGS1089	USA	2007		absent
37374	GCGS1027	USA	2008		absent
37375	GCGS1063	USA	2008		absent
37376	GCGS1064	USA	2008		absent
37377	GCGS1068	USA	2008		absent
37378	GCGS1069	USA	2008		absent
37379	GCGS1079	USA	2008		absent
37380	GCGS0025	USA	2009		absent
37381	GCGS0029	USA	2009		absent
37382	GCGS0835	USA	2009		absent
37383	GCGS1093	USA	2009		absent
37384	GCGS0762	USA	2009		absent
37385	GCGS0222	USA	2009		absent
37386	GCGS0654	USA	2009		absent
37387	GCGS0847	USA	2009		absent
37388	GCGS0851	USA	2009		absent
37389	GCGS0061	USA	2009		absent
37390	GCGS0154	USA	2009	3	present
37391	GCGS0148	USA	2009		absent
37392	GCGS0820	USA	2010		absent
37393	GCGS0725	USA	2010		absent
37394	GCGS0557	USA	2010		absent
37395	GCGS0344	USA	2010		absent
37396	GCGS0345	USA	2010		present
37397	GCGS0742	USA	2010		absent
37398	GCGS0743	USA	2010		absent
37399	GCGS0744	USA	2010		absent
37400	GCGS0133	USA	2010		absent
37401	GCGS1090	USA	2007		absent
37402	GCGS1080	USA	2008		absent
37403	GCGS0817	USA	2011		absent
37404	GCGS0816	USA	2011		absent
37405	GCGS0515	USA	2011	3	present
37406	GCGS0815	USA	2011		absent
37407	GCGS0517	USA	2011	3	present
37408	GCGS0717	USA	2011		absent
37409	GCGS0514	USA	2011	1	present
37410	GCGS0818	USA	2011		absent
37411	11CFX_C_065	USA			present
37412	GCGS0716	USA	2011		absent
37413	GCGS0714	USA	2011		absent
37414	GCGS0487	USA	2011		absent
37415	GCGS0805	USA	2011		absent
37416	GCGS0697	USA	2011	1	present
37417	GCGS0814	USA	2011		absent
37418	GCGS0715	USA	2011		absent
37419	GCGS0513	USA	2011		absent
37420	GCGS0512	USA	2011		absent
37421	GCGS0921	USA	2006		absent
37422	GCGS0964	USA	2011		absent
37423	GCGS1013	USA	2011		absent
37424	GCGS1001	USA	2011		absent
37425	GCGS0971	USA	2011		absent
37426	GCGS0969	USA	2011		absent
37427	GCGS0993	USA	2011		absent
37428	GCGS0976	USA	2011		absent
37429	GCGS0952	USA	2011		absent
37430	GCGS0954	USA	2011		absent
37431	GCGS0956	USA	2011		absent
37432	GCGS0967	USA	2011		absent
37433	GCGS0873	USA	2011		absent
37434	GCGS0925	USA	2011		absent
37435	GCGS0953	USA	2011		absent
37436	GCGS0972	USA	2011		absent
37437	GCGS0893	USA	2011		absent
37438	GCGS0888	USA	2011		absent
37439	GCGS0973	USA	2011		absent
37440	GCGS0942	USA	2012		absent
37441	GCGS0977	USA	2012		absent
37442	GCGS0926	USA	2012		absent
37443	GCGS0889	USA	2011		absent
37444	GCGS0848	USA	2010		absent
37445	GCGS0706	USA	2010		absent
37446	GCGS0159	USA	2010		absent
37447	GCGS0693	USA	2010		absent
37448	GCGS0655	USA	2010		absent
37449	GCGS0448	USA	2010		absent
37450	GCGS0239	USA	2010		absent
37451	GCGS0637	USA	2010		absent
37452	GCGS0692	USA	2010		absent
37453	GCGS0486	USA	2010		absent
37454	GCGS0707	USA	2010		absent
37455	GCGS0677	USA	2011		absent
37456	GCGS0360	USA	2011		absent
37457	GCGS0699	USA	2011		absent
37458	GCGS0858	USA	2011		absent
37459	GCGS0804	USA	2011		absent
37460	GCGS0857	USA	2011		absent
37461	GCGS0602	USA	2011		absent
37462	GCGS0807	USA	2011		absent
37463	GCGS0810	USA	2011		absent
37464	GCGS0821	USA	2011		absent
37465	GCGS0853	USA	2011		absent
37466	GCGS0666	USA	2011		present
37467	GCGS0695	USA	2011		absent
37468	GCGS0901	USA	2011		absent
37469	GCGS0832	USA	2011		absent
37470	GCGS0676	USA	2011		absent
37471	GCGS0614	USA	2012		absent
37472	GCGS0701	USA	2012		absent
37473	GCGS0750	USA	2012		absent
37474	GCGS0722	USA	2012		absent
37475	GCGS0837	USA	2012		absent
37476	GCGS0657	USA	2012		absent
37477	GCGS0822	USA	2012		absent
37478	GCGS0642	USA	2011		absent
37479	12AZI_C_009	USA			absent
37480	12AZI_C_010	USA			absent
37481	GCGS0422	USA	2012		absent
37482	GCGS0455	USA	2012		absent
37483	GCGS0544	USA	2012		absent
37484	GCGS0833	USA	2012		absent
37485	GCGS0659	USA	2012		absent
37486	GCGS0458	USA	2013		absent
37487	GCGS0770	USA	2013		absent
37488	GCGS1010	USA	2013		absent
37489	GCGS0780	USA	2013		absent
37490	GCGS0426	USA	2013		absent
37491	GCGS0670	USA	2013		absent
37492	GCGS0474	USA	2013		present
37493	GCGS0660	USA	2013		absent
37494	GCGS0644	USA	2013		absent
37495	GCGS0645	USA	2013		absent
37496	GCGS0859	USA	2013		absent
37497	GCGS0850	USA	2013	1	present
37498	GCGS0884	USA	2011		absent
37499	GCGS0661	USA	2013		absent
37500	11CFX_T_049	USA			absent
37501	GCGS0681	USA	2013		absent
37502	GCGS0424	USA	2013		present
37503	GCGS0436	USA	2010		absent
37504	GCGS0694	USA	2010		absent
37505	GCGS0638	USA	2010		absent
37506	GCGS0619	USA	2012		absent
37507	GCGS0550	USA	2012		absent
37508	GCGS0849	USA	2012		absent
37509	GCGS0371	USA	2012		absent
37510	GCGS0574	USA	2012		absent
37511	GCGS0354	USA	2012		absent
37512	GCGS0745	USA	2012		absent
37513	GCGS0671	USA	2012		absent
37514	GCGS0485	USA	2012		absent
37515	GCGS0834	USA	2012		absent
37516	12AZI_T_011	USA			absent
37517	GCGS0604	USA	2012		absent
37518	GCGS0523	USA	2012		absent
37519	GCGS0473	USA	2012	1	present
37520	GCGS0338	USA	2012		absent
37521	GCGS0402	USA	2013		absent
37522	GCGS0561	USA	2013		absent
37523	GCGS0587	USA	2013		absent
37524	GCGS0611	USA	2013		absent
37525	GCGS0476	USA	2013		absent
37526	GCGS0733	USA	2013		absent
37527	GCGS0372	USA	2013		absent
37528	GCGS0518	USA	2013		absent
37529	GCGS0406	USA	2013		absent
37530	GCGS0563	USA	2013		absent
37531	GCGS0404	USA	2013		absent
37532	GCGS0477	USA	2013		absent
37533	GCGS0403	USA	2013		absent
37534	GCGS0672	USA	2013		absent
37535	GCGS0791	USA	2013		absent
37536	GCGS0793	USA	2013		absent
37537	GCGS0562	USA	2013		present
37538	GCGS0564	USA	2013		absent
37539	GCGS0790	USA	2013		absent
37540	GCGS0355	USA	2013		absent
37541	GCGS0924	USA	2011		absent
37542	GCGS0838	USA	2013		absent
37543	GCGS0575	USA	2013		absent
37544	GCGS0765	USA	2013		absent
37545	GCGS0497	USA	2013		absent
37546	GCGS0792	USA	2013		absent
37547	GCGS0339	USA	2013		absent
37548	GCGS0478	USA	2013		absent
37549	GCGS0460	USA	2013	1	present
37550	GCGS0759	USA	2013		absent
37551	GCGS0361	USA	2013		absent
37552	GCGS0405	USA	2013		absent
37553	GCGS0438	USA	2013		present
37554	GCGS1008	USA	2013		absent
37555	GCGS0918	USA	2013		absent
37556	GCGS1009	USA	2013		absent
37557	GCGS0947	USA	2011		absent
37558	GCGS0988	USA	2013		absent
37559	GCGS0939	USA	2013		absent
37560	GCGS0987	USA	2013		absent
37561	GCGS0923	USA	2013		absent
37562	GCGS0991	USA	2013		absent
37563	GCGS0946	USA	2011		absent
37564	GCGS1000	USA	2011		absent
37565	GCGS0948	USA	2011		absent
37566	GCGS0931	USA	2011		absent
37567	GCGS0890	USA	2011		absent
37568	GCGS0911	USA	2011		absent
37569	GCGS0885	USA	2011		absent
37570	GCGS0936	USA	2011		absent
37571	GCGS0891	USA	2011		absent
37572	GCGS0968	USA	2011		absent
37573	GCGS0937	USA	2011		absent
37574	GCGS0898	USA	2011		absent
37575	GCGS1016	USA	2011		absent
37576	GCGS0958	USA	2011		absent
37577	GCGS0892	USA	2011		absent
37578	GCGS0910	USA	2011		absent
37579	GCGS0897	USA	2011		absent
37580	GCGS0945	USA	2011		absent
37581	GCGS0871	USA	2011		absent
37582	GCGS1017	USA	2011		absent
37583	GCGS0895	USA	2011		absent
37584	GCGS0966	USA	2011		absent
37585	GCGS0970	USA	2011		absent
37586	GCGS0874	USA	2011		absent
37587	GCGS1005	USA	2011		absent
37588	GCGS0999	USA	2011		absent
37589	GCGS0955	USA	2011		absent
37590	GCGS0908	USA	2011		absent
38982	LNP16626	France			absent
38992	G2810	Italy	2013		absent
39081	64204	Kenya	2014	1	present
39082	64500	Kenya	2014		present
39083	64579	Kenya	2014		present
39084	64605	Kenya	2014	1	present
39085	64680	Kenya	2014		present
39086	64586	Kenya	2014		present
39087	64361	Kenya	2014	1	present
39088	64755	Kenya	2014	1	present
39089	64203	Kenya	2014	1	present
39090	65080	Kenya	2014	1	present
39091	65318	Kenya	2014	1	present
39092	65320	Kenya	2014	1	present
39093	65551	Kenya	2014	1	present
39094	65600	Kenya	2014		absent
39095	65737	Kenya	2014		present
39096	56474	Kenya	2012	1	present
39097	56327	Kenya	2012	1	present
39098	56682	Kenya	2012		present
39099	56835	Kenya	2012		present
39100	57568	Kenya	2012	1	present
39101	63971	Kenya	2013	1	present
39103	45858	Kenya	2010		present
39104	45722	Kenya	2010	1	present
39105	44941	Kenya	2010	1	present
39106	45388	Kenya	2010	1	present
39107	45715	Kenya	2010		present
39108	45910	Kenya	2010		present
39109	43208 -1	Kenya	2010	undefined	present
39112	44271	Kenya	2010	1	present
39113	42876	Kenya	2010	1	present
39114	44254	Kenya	2010	1	present
39115	43306	Kenya	2010	1	present
39116	46745	Kenya	2011		present
39117	47244	Kenya	2011		present
39118	47954	Kenya	2011	1	present
39119	47547	Kenya	2011	1	present
39120	47548	Kenya	2011	1	present
39121	48183	Kenya	2011	1	present
39122	48763	Kenya	2011	1	present
39123	48437	Kenya	2011		present
39124	48563	Kenya	2011	1	present
39125	48848	Kenya	2011	1	present
39126	48213	Kenya	2011		present
39127	48502	Kenya	2011	1	present
39128	48406	Kenya	2011		present
39129	50040	Kenya	2011		present
39130	49506	Kenya	2011		present
39131	49676	Kenya	2011		present
39132	49719	Kenya	2011		present
39133	50869	Kenya	2011		present
39134	51751	Kenya	2011		present
39135	52057	Kenya	2012		present
39137	65907	Kenya	2015		present
39138	66098	Kenya	2015		present
39139	42978	Kenya	2010	1	present
39589	630	Italy	2007		present
39619	M38556	USA	2015		absent
40497	2556	Italy	2012		absent
40839	Ng626	Italy	2007		absent
41197	12U140172	UK [England]	2012		absent
41198	12U140169	UK [England]	2012		absent
41199	13U120582	UK [England]	2013		absent
41200	12U020152	UK [England]	2012		present
41201	13U017077	UK [England]	2013		present
41202	12U175743	UK [England]	2012		absent
41203	11U132882	UK [England]	2011		absent
41204	11U148797	UK [England]	2011		absent
41205	11U143814	UK [England]	2011		absent
41206	11U143816	UK [England]	2011		absent
41207	11U143815	UK [England]	2011		absent
41208	13U084037	UK [England]	2013		absent
41209	13U152480	UK [England]	2013		absent
41210	12U074341	UK [England]	2012		absent
41316	Ng630	Italy	2007		present
41345	Ng632	Italy	2007		absent
41346	Ng741	Italy	2007		absent
41347	Ng755	Italy	2007		absent
41348	Ng807	Italy	2007		present
41349	Ng812	Italy	2008		present
41350	Ng849	Italy	2008		present
41351	Ng859	Italy	2008		present
41352	Ng885	Italy	2008		present
41353	Ng942	Italy	2009		absent
41354	Ng952	Italy	2009		absent
41355	Ng967	Italy	2008		present
41356	Ng993	Italy	2009		absent
41357	Ng1015	Italy	2009		absent
41358	Ng1053	Italy	2009		absent
41359	Ng1091	Italy	2009		absent
41360	Ng1095	Italy	2009		absent
41361	Ng2046	Italy	2010		present
41362	Ng2056	Italy	2010		absent
41363	Ng2078	Italy	2010		absent
41364	2083	Italy	2010		present
41365	2164	Italy	2010		absent
41366	2185	Italy	2010		absent
41367	2201	Italy	2010		present
41368	2219	Italy	2010		absent
41369	2265	Italy	2011		absent
41370	2359F	Italy	2011		absent
41371	2429	Italy	2011		absent
41372	2450	Italy	2011		absent
41373	2531	Italy	2012		absent
41375	2610	Italy	2012		absent
41376	2777	Italy	2012		absent
41377	2810	Italy	2013		absent
41378	2815	Italy	2013		absent
41379	2821	Italy	2013		absent
41380	2840	Italy	2013		absent
41381	2856	Italy	2013		absent
41382	2906	Italy	2013		absent
41383	2979R	Italy	2013		absent
41384	3011	Italy	2013		absent
41385	3048F	Italy	2014		present
41386	3048U	Italy	2014		present
41387	3059F	Italy	2014		present
41388	3059R	Italy	2014		present
41389	3059U	Italy	2014		present
41390	3060	Italy	2014		absent
41391	3062	Italy	2014		absent
41392	3063	Italy	2014		absent
41393	3065	Italy	2014		absent
41394	3067	Italy	2014		absent
41395	3087	Italy	2014		absent
41396	3088F	Italy	2014		absent
41397	3094	Italy	2014		present
41398	3097	Italy	2014		absent
41399	3101	Italy	2014		absent
41400	3152	Italy	2014		absent
41401	3173-II	Italy	2014		present
41402	3176	Italy	2014		absent
41403	3180	Italy	2014		absent
41404	3181F	Italy	2014		absent
41405	3181U	Italy	2014		absent
41406	3186	Italy	2014		absent
41407	3194-I	Italy	2014		absent
41408	3194-II	Italy	2014		absent
41409	3212	Italy	2014		absent
41410	3217	Italy	2014		absent
42377	1459000321	Sweden	2014		present
42789	136	UK [Scotland]	2007		absent
42790	241465	UK [Scotland]	2004		absent
42791	252611	UK [Scotland]	2004		absent
42792	281022	UK [Scotland]	2005		absent
42793	345437	UK [Scotland]	2006		absent
42794	347402	UK [Scotland]	2006		absent
42795	352521	UK [Scotland]	2006		absent
42796	363017	UK [Scotland]	2006		absent
42797	377682	UK [Scotland]	2007		absent
42798	379530	UK [Scotland]	2007		absent
42799	382231	UK [Scotland]	2007		absent
42800	398084	UK [Scotland]	2007		absent
42801	398111	UK [Scotland]	2007		absent
42802	H090660006	UK [England]	2009		absent
42803	H092480026	UK [England]	2009		absent
42804	H140440316	UK [England]	2014	2	present
42805	H142560280	UK [England]	2014		absent
42806	H142860225	UK [England]	2014		absent
42807	H144640269	UK [England]	2014		absent
42808	H150620514	UK [England]	2015		absent
42809	H151040342	UK [England]	2015		absent
42810	H151040343	UK [England]	2015		absent
42811	H151040344	UK [England]	2015		absent
42813	H151120174	UK [England]	2015		absent
42814	H151540783	UK [England]	2015		absent
42815	H152560546	UK [England]	2015		absent
42816	H152580337	UK [England]	2015		absent
42817	H152860217	UK [England]	2015		absent
42818	H152900311	UK [England]	2015		absent
42819	H153200220	UK [England]	2015		absent
42820	H153240164	UK [England]	2015		absent
42821	H153520399	UK [England]	2015		absent
42822	H153680451	UK [England]	2015		absent
42823	H154060131	UK [England]	2015		absent
42824	H154060132	UK [England]	2015		absent
42825	H154320283	UK [England]	2015		absent
42826	H154320284	UK [England]	2015		absent
42827	H154360027	UK [England]	2015		absent
42828	H154480369	UK [England]	2015		absent
42829	H154960345	UK [England]	2015		absent
42830	H154980265	UK [England]	2015		absent
42831	H155100304	UK [England]	2015		absent
42832	H155220216	UK [England]	2015		absent
42833	H155340213	UK [England]	2015		absent
42834	RB07001444	UK [England]	2007		absent
42835	RB07001454	UK [England]	2007		absent
42836	RB07001461	UK [England]	2007		absent
42837	RB07001465	UK [England]	2007		absent
42838	RB07001981	UK [Wales]	2007		absent
42839	RB13000394	UK [England]	2013		absent
42840	RB13001176	UK [England]	2013		absent
42841	RB14000543	UK [England]	2014		absent
42842	RB14000598	UK [England]	2014		absent
42843	RB14001817	UK [England]	2014		absent
45011	EXNG202	Australia	2011		absent
45012	EXNG204	Australia	2011		absent
45015	EXNG206	Australia	2011		absent
45016	EXNG209	Australia	2011		present
45017	EXNG210	Australia	2011		absent
45018	EXNG213	Australia	2011		absent
45019	EXNG219	Australia	2011		absent
45020	EXNG214	Australia	2011		absent
45021	EXNG225	Australia	2011		absent
45022	EXNG226	Australia	2011	undefined	present
45027	EXNG239	Australia	2012		absent
45029	EXNG229	Australia	2011		absent
45030	EXNG230	Australia	2011		present
45031	EXNG232	Australia	2011		absent
45032	EXNG301	Australia	2013		present
45033	EXNG305	Australia	2013		absent
45034	EXNG321	Australia	2015	2	present
45035	EXNG242	Australia	2012		absent
45036	EXNG252	Australia	2012		absent
45037	EXNG237	Australia	2012		absent
45038	EXNG238	Australia	2012	1	present
45039	EXNG257	Australia	2012	2	present
45040	EXNG270	Australia	2013		present
45041	EXNG281	Australia	2013		absent
45042	EXNG283	Australia	2013	undefined	absent
45043	EXNG287	Australia	2013	1	present
45044	EXNG304	Australia	2013		absent
45045	EXNG288	Australia	2013		present
45046	EXNG217	Australia	2011		absent
45047	EXNG218	Australia	2011		absent
45048	EXNG224	Australia	2011		absent
45049	EXNG234	Australia	2011		absent
45050	EXNG235	Australia	2012	1	present
45051	EXNG236	Australia	2012		absent
45052	EXNG248	Australia	2012		absent
45053	EXNG250	Australia	2012		present
45054	EXNG253	Australia	2012		absent
45055	EXNG254	Australia	2012		absent
45056	EXNG259	Australia	2012		absent
45057	EXNG261	Australia	2012		present
45058	EXNG264	Australia	2012		present
45059	EXNG266	Australia	2012		absent
45060	EXNG271	Australia	2013		present
45061	EXNG272	Australia	2013		absent
45062	EXNG277	Australia	2013		absent
45063	EXNG278	Australia	2013		present
45064	EXNG282	Australia	2013		absent
45065	EXNG285	Australia	2013		absent
45066	EXNG289	Australia	2013		present
45067	EXNG290	Australia	2011		present
45068	EXNG294	Australia	2013		present
45069	EXNG295	Australia	2013	1	present
45070	EXNG296	Australia	2013		present
45071	EXNG302	Australia	2013		absent
45072	EXNG307	Australia	2013	1	present
45073	EXNG309	Australia	2013		absent
45074	EXNG314	Australia	2013		present
45075	EXNG316	Australia	2013		absent
45330	EXNG322	Australia	2013		present
46272	32867	Canada	2010		absent
46273	34530	Canada	2012		absent
46274	34769	Canada	2011		absent
46275	FA19	USA	1962		absent
46276	FA6140	USA	1983		absent
46277	35/02	Sweden	2002		absent
46278	SRR515980	USA	1960		absent
46279	e03.04	Russia	2004		present
46280	i19.05	Russia [Asia]	2005		present
46282	n01.08	Russia [Europe]	2008		absent
46283	NG05	Russia [Asia]	2012		absent
46284	SK8976	Canada	2006		absent
46285	G2891	Italy	2013		absent
46286	NG_869	Malaysia	2014		present
46287	H15_353	UK	2015		absent
46288	09_10_003	Russia	2010		absent
46848	521175	Norway	2015		present
46849	521112	Norway	2015		absent
46853	523392	Norway	2015	1	present
46854	523399	Norway	2015		absent
46855	523401	Norway	2015	1	present
46856	523471	Norway	2015		absent
46857	523473	Norway	2015		absent
46858	523475	Norway	2015	3	present
46859	523848	Norway	2015		present
46860	523851	Norway	2015		present
46865	526504	Norway	2016		present
46868	529019	Norway	2016	3	present
46869	529558	Norway	2016		absent
46870	529308	Norway	2016		absent
46871	529311	Norway	2016		absent
46872	529316	Norway	2016		absent
46874	529017	Norway	2016		present
46875	532439	Norway	2016	1	absent
46876	532644	Norway	2016		absent
46877	533451	Norway	2016	1	present
46878	530591	Norway	2016	1	present
46879	532249	Norway	2016		absent
46880	531664	Norway	2016	undefined	present
[truncated: 13,530 more rows]
