# Supplementary material for: Origin, evolution, and success of pbla, the gonococcal beta-lactamase plasmid, and implications for public health
Source: PLoS Pathog. 2025 May 6;21(5):e1013151. doi: 10.1371/journal.ppat.1013151 (PMC12080925; doi:10.1371/journal.ppat.1013151)
Supplement: S2 Table — (XLSX) [file ppat.1013151.s007.xlsx]

## Sheet: Sheet1
Isolate	NEIS2960	mobA	mobC	NEIS2964	tnpR	blaTEM	tnpA	repA	repB	pbla variant	Class
6644	1	1	1	1	1	1	1	1	0	1	I
HD183	1	1	1	1	1	1	1	1	0	1	I
HMC46	1	partial	1	1	1	1	1	1	0	1	I
HMC56	1	1	1	1	1	1	1	1	0	1	I
33921	1	1	1	1	1	1	1	1	1	2	II
DMC64	1	1	1	1	1	1	1	1	1	2	II
DMC111	1	1	1	0	1	1	1	1	0	atypical	II
