# Supplementary material for: Origin, evolution, and success of pbla, the gonococcal beta-lactamase plasmid, and implications for public health
Source: PLoS Pathog. 2025 May 6;21(5):e1013151. doi: 10.1371/journal.ppat.1013151 (PMC12080925; doi:10.1371/journal.ppat.1013151)
Supplement: S3 Table — (XLSX) [file ppat.1013151.s008.xlsx]

## Sheet: Sheet1
PubMLST id	Isolate	run_accession	NEIS2960	NEIS2357	NEIS2358	NEIS2359	NEIS2360	NEIS2961	NEIS2962	NEIS2964	pbla variant (Ng_pblaST)
31662	215/-02	ERR352749	1	3	2	4	2	1	[S][I]	[S][I]	2
31568	259000214	ERR349907	1	3	2	3	0	1	1	2	1
31967	02_227	ERR449481	1	3	[S][I]	3	0	1	1	2	1
78757	DO90-619	ERR502229	1	2	2	2	2	0	0	3	3
31461	WHO_O	ERR349899	1	[S][I]	2	3	0	1	1	2	1
31663	WHO_M	ERR352751	1	[S][I]	2	3	0	1	3	2	1
31574	259000221	ERR349913	1	[S][I]	2	3	0	1	1	2	1
27474	GCGS0150	ERR223656	1	3	3	3	0	1	1	2	1
31665	WHO_J	ERR352755	1	3	2	2	2	1	[S][I]	3;4	2
31527	989000076	ERR352784	1	2	2	2	2	0	0	3	3
31528	989000021	ERR352788	1	3	[S][I]	3	0	1	1	2	1
31529	989000027	ERR352792	1	3	2	2	2	5	[S][I]	[S][I]	2
31532	989000375	ERR352803	1	2	2	2	2	0	0	3	3
31533	989000070	ERR352811	1	3	2	2	2	1	[S][I]	3;4	2
31552	999000004	ERR349887	1	2	2	2	2	0	0	3	3
31554	989000209	ERR349889	1	[S][I]	4	3	0	1	1	2	1
31555	989000277	ERR349890	1	[S][I]	4	3	0	1	1	2	1
31585	989000352	ERR349939	1	3	[S][I]	57	0	1	1	2	1
31592	989000026	ERR349951	1	3	2	2	2	5	[S][I]	3;4	2
31670	989000050	ERR352777	1	3	2	2	2	1	[S][I]	3	2
31672	989000294	ERR352801	1	6	2	2	2	1	[S][I]	3;4	2
31673	989000441	ERR352805	1	[S][I]	2	58	0	1	1	2	1
31676	989000091	ERR352817	1	3	2	2	2	1	[S][I]	3;4	2
31677	989000103	ERR352819	1	2	2	2	2	0	0	3	3
31763	989000201	ERR349931	1	[S][I]	2	2	2	1	[S][I]	3	2
31815	989000114	ERR352781	1	3	2	3	0	1	1	2	1
31817	989000407	ERR349947	1	3	2	3	0	[S][I]	1	2	1
31971	989000020	ERR449485	1	3	2	3	0	1	1	2	1
31972	989000035	ERR449486	1	3	[S][I]	3	0	8	1	2	1
31973	989000005	ERR449487	1	[S][I]	2	3	0	1	1	2	1
31974	989000046	ERR449488	1	3	2	3	0	[S][I]	1	2	1
31688	999000072	ERR363577	1	2	2	2	2	0	0	3	3
31752	999000098	ERR349962	1	2	2	2	2	0	0	3	3
31982	999000051	ERR449496	1	2	2	2	2	9	[S][I]	[S][I]	2
31764	WHO_N	ERR363586	1	3	2	2	2	1	[S][I]	[S][I]	2
31987	08_590_00127	ERR449501	1	[S][I]	2	3	0	1	1	2	1
31991	08_590_00131	ERR449505	1	3	[S][I]	3	0	1	1	2	1
32000	08_590_00144	ERR449514	1	3	2	3	0	1	1	2	1
48639	SRR3360625	SRR3360625	1	3	2	[S][I]	0	1	1	2	1
48711	SRR3360697	SRR3360697	1	3	2	3	0	[S][I]	1	2	1
78720	DO07-9	ERR502189	1	3	2	3	0	1	11	2	1
31464	590_10	ERR349991	1	2	2	2	2	0	0	3	3
31706	08_590_61	ERR363616	1	2	2	2	2	0	0	3	3
31708	08_590_8	ERR363621	1	[S][I]	2	3	0	1	1	2	1
31760	08_590_210	ERR363631	1	[S][I]	2	3	0	1	1	2	1
31766	08_590_82	ERR363626	1	2	2	2	2	0	0	3	3
48675	SRR3360661	SRR3360661	1	3	2	[S][I]	0	1	1	2	1
108743	NGPT08042	ERR3851743	1	3	2	3	0	1	1	2	1
27417	GCGS0183	ERR223689	1	2	2	2	2	0	0	3	3
27364	GCGS0184	ERR223690	1	[S][I]	2	2	2	0	0	3	3
31712	IN_09_3501	ERR363640	1	[S][I]	5	3	0	1	1	2	1
31718	W8934	ERR363647	1	[S][I]	3	3	0	1	1	2	1
109163	ERR2631828	ERR2631828	1	6	2	3	0	1	1	2	1
48649	SRR3360635	SRR3360635	1	[S][I]	2	3	0	1	1	2	1
49196	SRR3361335	SRR3361335	1	3	2	3	0	1	1	2	1
109679	ERR2631902	ERR2631902	1	6	[S][I]	3	0	1	1	2	1
31480	EST_10_11TK	ERR350037	1	5	2	3	0	1	1	2	1
31496	SI10_28	ERR350067	1	3	[S][I]	57	0	1	1	2	1
31549	IN_10_116	ERR363661	1	3	5	3	0	1	1	2	1
31640	SI10_05	ERR350063	1	3	2	[S][I]	0	1	1	2	1
31723	IN_10_1820	ERR363653	1	3	2	3	0	[S][I]	1	2	1
31730	IN_10_145	ERR363664	1	[S][I]	5	3	0	1	1	2	1
36248	43305	ERR976909	1	10	2	3	0	4	1	2	1
36287	43781	ERR976960	1	3	3	3	0	[S][I]	1	2	1
36289	42974	ERR976965	1	3	3	3	0	1	1	2	1
39106	45388	ERR1143693	1	10	[S][I]	7	0	1	1	2	1
39114	44254	ERR1143678	1	3	3	3	0	1	1	2	1
48648	SRR3360634	SRR3360634	1	[S][I]	2	3	0	1	1	2	1
48665	SRR3360651	SRR3360651	1	3	2	3	0	1	1	2	1
48693	SRR3360679	SRR3360679	1	[S][I]	2	3	0	1	1	2	1
48727	SRR3360713	SRR3360713	1	3	2	2	2	1	1	3;4	2
31651	SI11-10	ERR352704	1	[S][I]	2	3	0	6	1	2	1
36290	47983	ERR976937	1	3	3	3	0	1	1	2	1
109158	ERR2631949	ERR2631949	1	6	2	3	0	1	[S][I]	2	1
109213	ERR2632033	ERR2632033	1	6	2	3	0	1	1	2	1
109358	ERR2632035	ERR2632035	1	6	2	3	0	1	1	2	1
109437	ERR3200840	ERR3200840	1	6	2	3	0	1	1	2	1
109668	ERR3200844	ERR3200844	1	6	2	3	0	1	1	2	1
109758	ERR3200875	ERR3200875	1	[S][I]	2	3	0	1	1	2	1
109356	ERR3200883	ERR3200883	1	6	2	3	0	1	1	2	1
39120	47548	ERR1143687	1	10	2	3	0	[S][I]	1	2	1
39121	48183	ERR1143688	1	[S][I]	2	7	0	1	1	2	1
48463	SRR3357201	SRR3357201	1	3	5	3	0	[S][I]	1	2	1
78806	VNM11-103	ERR3623131	1	3	2	3	0	1	1	2	1
78819	VNM11-18	ERR3623146	1	3	2	3	0	1	1	2	1
78838	VNM11-36	ERR3623168	1	2	2	2	2	10	[S][I]	[S][I]	2
78842	VNM11-4	ERR3623172	1	3	2	3	0	1	1	2	1
78850	VNM11-47	ERR3623180	1	2	2	2	2	10	[S][I]	[S][I]	2
115037	48183_pbla	ERR1143688
31518	SI12-32	ERR352745	1	[S][I]	2	3	0	1	1	2	1
31654	EST_12_21	ERR352714	2	3	4	3	0	1	1	2	1
109669	ERR3200906	ERR3200906	1	6	2	3	0	1	1	2	1
39096	56474	ERR1143672	1	3	3	3	0	1	1	2	1
39100	57568	ERR1143676	1	3	3	3	0	1	1	2	1
49017	SRR3361129	SRR3361129	1	[S][I]	3	3	0	1	1	2	1
49090	SRR3361225	SRR3361225	1	3	[S][I]	3	0	1	1	2	1
61332	WHO_V	ERR1448254	1	2	2	2	2	10	[S][I]	[S][I]	2
61382	IC_CNR077	ERR502238	1	[S][I]	2	3	0	1	1	2	1
86069	NG253	SRR6765321	1	2	2	2	2	10	[S][I]	[S][I]	2
86101	NG230	SRR6765385	1	3	2	2	5	1	[S][I]	3	2
86104	NG184	SRR6765382	1	3	2	3	0	[S][I]	1	2	1
86112	NG231	SRR6765374	1	3	2	2	5	1	[S][I]	3	2
86142	NG392	SRR6765344	1	3	2	2	2	1	[S][I]	3	2
86163	NG047	SRR6765515	1	[S][I]	5	3	0	1	1	2	1
86168	NG044	SRR6765510	1	[S][I]	5	3	0	17	1	2	1
86180	NG236	SRR6765498	1	3	2	2	5	1	[S][I]	3	2
86190	NG432	SRR6765488	1	7	2	4	2	1	[S][I]	5	2
86234	NG080	SRR6765444	1	3	2	3	0	[S][I]	1	2	1
86249	NG267	SRR6765429	1	7	2	4	2	[S][I]	[S][I]	5	2
86259	NG416	SRR6765419	1	2	2	2	2	10	[S][I]	[S][I]	2
86285	NG159	SRR6765536	1	3	2	3	0	[S][I]	1	2	1
86299	NG026	SRR6765717	1	3	2	2	2	1	[S][I]	3	2
86308	NG213	SRR6765708	1	3	2	2	2	1	[S][I]	3	2
86335	NG366	SRR6765681	1	2	2	2	2	[S][I]	[S][I]	[S][I]	2
86336	NG367	SRR6765680	1	3	2	3	0	1	1	2	1
86343	NG147	SRR6765673	1	23	2	4	2	1	[S][I]	5	2
86366	NG058	SRR6765650	1	26	2	2	2	10	[S][I]	[S][I]	2
86367	NG057	SRR6765649	1	2	2	2	2	10	[S][I]	[S][I]	2
86372	NG332	SRR6765644	1	2	2	2	2	10	[S][I]	[S][I]	2
86388	NG244	SRR6765628	1	2	2	2	2	10	[S][I]	3	2
86402	NG299	SRR6765614	1	3	2	2	2	1	[S][I]	[S][I]	2
108858	NGPT12045	ERR3851902	1	[S][I]	2	3	0	1	1	2	1
109808	ERR3200926	ERR3200926	1	3	2	3	0	1	1	2	1
109670	ERR3200947	ERR3200947	1	6	2	3	0	1	1	2	1
109452	ERR3201063	ERR3201063	1	3	2	39	0	1	1	2	1
109151	ERR3201105	ERR3201105	1	6	2	[S][I]	0	1	1	2	1
109450	ERR3201117	ERR3201117	1	3	2	[S][I]	0	1	1	2	1
109226	ERR3201147	ERR3201147	1	6	2	3	0	1	1	2	1
109449	ERR3201189	ERR3201189	1	3	2	3	0	1	1	2	1
109428	ERR3201200	ERR3201200	1	6	2	3	0	[S][I]	1	2	1
109357	ERR3201237	ERR3201237	1	6	[S][I]	3	0	1	1	2	1
109687	ERR3201238	ERR3201238	1	6	[S][I]	3	0	1	1	2	1
109161	ERR3201298	ERR3201298	1	6	2	3	0	1	1	2	1
109223	ERR3201326	ERR3201326	1	6	2	3	0	1	1	2	1
109671	ERR3201367	ERR3201367	1	6	2	3	0	[S][I]	1	2	1
37112	GCGS0396	ERR854968	1	3	2	3	0	1	1	2	1
37135	GCGS0321	ERR854990	1	3	2	3	0	1	1	2	1
37143	GCGS0369	ERR854998	1	2	7	2	2	0	0	3	3
37145	GCGS0383	ERR855000	1	3	2	3	0	1	1	2	1
47031	GNCWGS_061Z	SRR4011648	1	3	2	2	5	1	[S][I]	3	2
47393	SRR3343519	SRR3343519	1	3	5	3	0	[S][I]	1	2	1
47435	SRR3343561	SRR3343561	1	6	2	3	0	1	1	2	1
47476	SRR3343603	SRR3343603	1	2	2	2	2	10	1	7	2
47511	SRR3343642	SRR3343642	1	6	2	3	0	[S][I]	1	2	1
47534	SRR3343669	SRR3343669	4	[S][I]	5	3	0	1	1	2	1
48326	SRR3350264	SRR3350264	1	[S][I]	2	3	0	1	1	2	1
78727	DO13-72	ERR502198	1	2	2	2	2	0	0	3	3
82380	AUSMDU00005586	ERR2133958	1	[S][I]	2	3	0	1	1	2	1
82381	AUSMDU00005587	ERR2133959	1	6	2	3	0	[S][I]	1	2	1
86080	NG134	SRR6765406	1	3	2	2	5	1	1	3	2
86117	NG362	SRR6765369	1	3	5	3	0	1	1	2	1
86137	NG387	SRR6765349	1	2	2	2	2	10	[S][I]	3	2
86156	NG123	SRR6765522	1	3	2	2	2	1	[S][I]	3	2
86158	NG131	SRR6765520	1	2	17	2	2	10	[S][I]	[S][I]	2
86211	NG291	SRR6765467	1	24	2	10	2	10	[S][I]	[S][I]	2
86331	NG092	SRR6765685	1	2	2	2	2	10	[S][I]	[S][I]	2
86438	NG207	SRR6765578	1	3	2	3	0	1	1	2	1
86444	NG083	SRR6765572	1	2	2	2	2	10	[S][I]	[S][I]	2
86445	NG084	SRR6765571	1	2	2	2	2	10	[S][I]	[S][I]	2
87077	ECDC_AT13_483	ERR1471131	1	3	2	44	0	1	1	2	1
87083	ECDC_AT13_489	ERR1469604	1	3	2	3	0	1	1	[S][I]	1
87091	ECDC_AT13_498	ERR1469610	1	3	2	44	0	1	1	2	1
87105	ECDC_AT13_512	ERR1469618	1	3	2	3	0	1	1	2	1
87122	ECDC_AT13_529	ERR1471144	1	3	2	44	0	[S][I]	1	2	1
87129	ECDC_BE13_446	ERR1528235	1	2	2	2	2	0	0	3	3
87186	ECDC_CY13_006	ERR1555226	1	[S][I]	2	2	2	0	0	3	3
87261	ECDC_ES018	ERR1469571	1	2	2	2	3	0	0	3	3
87349	ECDC_FR13_104	ERR1602787	1	3	2	3	0	[S][I]	1	2	1
87375	ECDC_GC_074	ERR1469724	1	3	5	3	0	[S][I]	1	2	1
87385	ECDC_GC_084	ERR1469734	1	3	[S][I]	3	0	1	1	2	1
87405	ECDC_GC_104	ERR1469753	1	3	5	3	0	1	1	2	1
87407	ECDC_GC_106	ERR1469755	1	3	5	3	0	[S][I]	1	2	1
87442	ECDC_GE13_088	ERR1549699	1	2	2	2	2	0	0	3	3
87503	ECDC_GR13070	ERR1514844	1	3	2	3	0	1	1	2	1
87596	ECDC_LV13_015	ERR1549730	1	29	2	3	0	[S][I]	1	2	1
87626	ECDC_MT13_010	ERR1555244	1	3	2	[S][I]	0	1	1	2	1
87665	ECDC_NL35	ERR1528263	1	2	2	2	2	0	0	[S][I]	3
87820	ECDC_RB13000571	ERR1549765	1	6	2	3	0	[S][I]	1	2	1
87823	ECDC_RB13000574	ERR1764360	1	2	2	2	2	10	[S][I]	7	2
87856	ECDC_RB13001956	ERR1555157	1	3	[S][I]	3	0	1	1	2	1
87864	ECDC_RB13001964	ERR1555165	1	[S][I]	2	3	0	1	1	2	1
87952	ECDC_SE13_082	ERR1528222	1	3	5	3	0	1	1	[S][I]	1
87962	ECDC_SE13_092	ERR1528305	1	3	2	3	0	1	1	2	1
87975	ECDC_SI13_024	ERR1528226	1	3	2	3	0	[S][I]	1	2	1
87999	ECDC_SI13_052	ERR1528134	1	2	2	2	2	10	[S][I]	7	2
88095	ECDC_T2_ES033	ERR1560915	1	2	[S][I]	12	2	0	0	3	3
88097	ECDC_T2_ES036	ERR1560917	1	3	2	2	2	1	1	3;4	2
88116	ECDC_T2_ES055	ERR1560936	1	27	2	3	0	1	1	[S][I]	1
88118	ECDC_T2_ES057	ERR1560938	1	3	2	2	2	1	[S][I]	3;4	2
106560	ERR3577751	ERR3577751	1	3	5	3	2	1	[S][I]	3	2
106568	ERR3577864	ERR3577864	1	3	2	3	0	1	1	2	1
107010	ERR3577681	ERR3577681	1	3	2	3	0	1	1	2	1
107089	ERR3577767	ERR3577767	1	3	2	3	0	37	[S][I]	2	1
107126	ERR3577807	ERR3577807	1	3	5	3	0	1	1	2	1
107134	ERR3577815	ERR3577815	1	2	2	3	0	1	1	2	1
107135	ERR3577816	ERR3577816	1	3	5	3	0	1	1	2	1
107203	ERR3577890	ERR3577890	1	3	5	3	0	1	1	2	1
107570	ERR3578855	ERR3578855	1	3	[S][I]	3	0	1	1	2	1
107571	ERR3578856	ERR3578856	1	3	5	3	0	1	1	2	1
107587	ERR3578872	ERR3578872	1	3	5	3	0	1	1	2	1
107648	ERR3578940	ERR3578940	1	3	5	3	0	1	1	2	1
37158	GCGS0312	ERR855013	1	6	2	3	0	1	1	2	1
37164	GCGS0603	ERR855019	1	3	2	3	0	[S][I]	1	2	1
37312	GCGS0585	ERR855157	1	3	2	2	2	1	[S][I]	[S][I]	2
37390	GCGS0154	ERR855235	1	2	2	2	2	0	0	3	3
37407	GCGS0517	ERR855252	1	[S][I]	2	2	2	0	0	3	3
115824	13ARS_VSM0543	ERR2799255	1	3	2	[S][I]	0	1	1	2	1
39088	64755	ERR1143664	1	10	[S][I]	3	0	1	1	2	1
47787	SRR3349558	SRR3349558	1	6	2	3	0	1	1	2	1
47862	SRR3349639	SRR3349639	1	3	2	3	0	1	1	2	1
47877	SRR3349656	SRR3349656	1	3	2	3	0	[S][I]	1	2	1
47894	SRR3349675	SRR3349675	1	3	2	3	0	[S][I]	1	2	1
48162	SRR3350099	SRR3350099	1	6	2	[S][I]	0	1	1	2	1
48165	SRR3350102	SRR3350102	1	6	[S][I]	3	0	1	1	2	1
48175	SRR3350112	SRR3350112	1	3	8	3	0	1	1	2	1
48213	SRR3350150	SRR3350150	1	6	2	3	0	1	[S][I]	2	1
48215	SRR3350152	SRR3350152	1	6	2	3	0	[S][I]	1	2	1
48224	SRR3350161	SRR3350161	1	6	2	3	0	1	1	2	1
48265	SRR3350203	SRR3350203	1	2	2	[S][I]	2	0	0	3	3
48267	SRR3350205	SRR3350205	1	6	2	3	0	[S][I]	1	2	1
48305	SRR3350243	SRR3350243	1	6	2	3	0	[S][I]	1	2	1
48312	SRR3350250	SRR3350250	1	[S][I]	2	3	0	1	1	2	1
48315	SRR3350253	SRR3350253	1	3	2	3	0	1	[S][I]	2	1
48329	SRR3350267	SRR3350267	1	6	2	3	0	1	1	2	1
48335	SRR3350273	SRR3350273	1	6	[S][I]	3	0	1	1	2	1
48376	SRR3357047	SRR3357047	1	3	2	[S][I]	0	1	1	2	1
48472	SRR3357244	SRR3357244	1	6	2	3	0	1	1	2	1
48537	SRR3357350	SRR3357350	1	3	2	[S][I]	0	1	1	2	1
106598	ERR3579038	ERR3579038	1	3	5	[S][I]	0	1	1	2	1
106647	ERR3577291	ERR3577291	1	2	2	2	2	0	0	3	3
106746	ERR3577400	ERR3577400	4	3	[S][I]	3	0	1	1	2	1
106780	ERR3577437	ERR3577437	1	2	2	2	2	0	0	3	3
106784	ERR3577441	ERR3577441	1	2	2	2	2	0	0	3	3
106786	ERR3577444	ERR3577444	1	2	2	2	2	0	0	3	3
106796	ERR3577455	ERR3577455	1	2	[S][I]	[S][I]	14	0	0	3	3
106908	ERR3577574	ERR3577574	1	3	2	3	0	1	1	2	1
106932	ERR3577598	ERR3577598	1	6	[S][I]	3	0	1	1	24	1
106934	ERR3577600	ERR3577600	1	6	2	3	0	1	1	2	1
106954	ERR3577623	ERR3577623	1	6	2	3	0	1	1	2	1
107556	ERR3578841	ERR3578841	1	3	2	3	0	1	1	23	1
107691	ERR3578990	ERR3578990	1	3	2	[S][I]	0	44	1	2	1
107756	ERR3579060	ERR3579060	1	3	5	54	0	1	1	2	1
37409	GCGS0514	ERR855254	1	[S][I]	2	3	0	1	1	2	1
116087	GCWGS-8313	SRR11698758	1	6	2	43	0	1	1	2	1
115825	14ARS_NMC0209	ERR2799257	1	[S][I]	2	3	0	1	1	2	1
46853	523392	ERR3325212	1	3	2	3	0	1	1	2	1
46902	518063	ERR3325198	1	2	2	2	2	10	1	7	2
82586	NGRL_177574	SRR7226384	1	[S][I]	2	3	0	[S][I]	1	2	1
106538	ERR3577310	ERR3577310	4	2	2	32	2	0	0	2	3
106609	ERR3579129	ERR3579129	1	3	5	3	0	[S][I]	1	2	1
106664	ERR3577313	ERR3577313	1	6	2	3	0	1	1	2	1
106695	ERR3577344	ERR3577344	1	2	2	2	2	0	0	3	3
106839	ERR3577500	ERR3577500	1	2	2	3	0	1	1	2	1
106864	ERR3577527	ERR3577527	1	2	2	2	2	0	0	3	3
106891	ERR3577555	ERR3577555	1	2	2	2	2	0	0	3	3
106897	ERR3577561	ERR3577561	1	3	2	3	0	1	1	2	1
106965	ERR3577634	ERR3577634	1	6	2	3	0	1	1	2	1
106969	ERR3577639	ERR3577639	1	6	2	3	0	1	1	2	1
106979	ERR3577649	ERR3577649	1	2	2	2	2	0	0	3	3
106986	ERR3577656	ERR3577656	1	3	2	3	0	1	1	2	1
106992	ERR3577662	ERR3577662	1	6	2	3	0	1	1	2	1
106994	ERR3577664	ERR3577664	1	2	2	2	2	0	0	3	3
106995	ERR3577665	ERR3577665	1	6	2	3	0	1	1	2	1
107045	ERR3577718	ERR3577718	1	2	2	2	2	0	0	3	3
107060	ERR3577733	ERR3577733	1	[S][I]	2	3	0	1	1	7	1
107246	ERR3577944	ERR3577944	1	3	2	3	0	1	1	2	1
107723	ERR3579022	ERR3579022	1	2	2	2	2	0	0	3	3
107730	ERR3579029	ERR3579029	1	2	2	2	2	0	0	3	3
107733	ERR3579032	ERR3579032	1	2	2	3	0	1	1	2	1
107781	ERR3579087	ERR3579087	4	3	5	3	0	1	1	2	1
107784	ERR3579090	ERR3579090	1	6	2	3	0	1	1	2	1
107785	ERR3579091	ERR3579091	1	[S][I]	5	3	0	1	1	2	1
107787	ERR3579093	ERR3579093	1	6	2	3	0	1	1	2	1
107803	ERR3579109	ERR3579109	1	6	2	3	0	1	1	2	1
107806	ERR3579115	ERR3579115	1	3	2	3	0	1	1	2	1
107832	ERR3579146	ERR3579146	1	3	5	3	0	1	1	2	1
107835	ERR3579149	ERR3579149	1	3	2	3	0	1	1	2	1
46868	529019	ERR3325222	1	2	2	2	2	0	0	3	3
46877	533451	ERR3325247	1	3	9	3	0	1	1	2	1
46949	534206	ERR3325248	1	6	2	3	0	1	1	2	1
46951	537058	ERR3325274	1	3	5	3	0	1	1	2	1
46954	534323	ERR3325259	1	3	5	3	0	1	1	2	1
50483	541004	ERR3325295	1	3	2	3	0	11	1	2	1
50491	542849	ERR3325305	1	3	2	3	0	1	1	2	1
78920	VNM16-11	ERR3623363	1	3	2	3	0	[S][I]	1	2	1
78953	VNM16-22	ERR3623413	1	3	5	3	0	1	1	2	1
78959	VNM16-3	ERR3623419	1	3	2	3	0	1	1	2	1
78966	VNM16-37	ERR3623426	1	2	2	2	2	10	[S][I]	[S][I]	2
78982	VNM16-51	ERR3623443	1	3	20	3	0	1	1	2	1
116142	GCWGS-9438	SRR11724659	1	[S][I]	2	3	0	1	1	2	1
116140	GCWGS-9354	SRR11725081	1	6	2	43	0	1	1	2	1
115958	GCWGS-11917	SRR12612838	1	2	2	[S][I]	2	0	0	3	3
116256	151	SRR13215676	1	3	2	3	0	[S][I]	1	2	1
115976	GCWGS-5391	SRR16643912	1	6	[S][I]	3	0	1	1	2	1
116070	GCWGS-7821	SRR16643968	1	2	2	2	2	0	0	3	3
111570	GCWGS-6431	SRR16644073	1	[S][I]	58	2	2	0	0	3	3
116052	GCWGS-7641	SRR16644105	1	3	2	3	0	1	1	2	1
111584	GCWGS-6748	SRR16644169	1	6	2	3	0	[S][I]	1	2	1
116100	GCWGS-8717	SRR16644278	1	6	2	3	0	[S][I]	1	2	1
107280	ERR3577983	ERR3577983	1	3	2	3	0	1	1	2	1
107333	ERR3578039	ERR3578039	1	3	2	3	0	1	1	2	1
107355	ERR3578063	ERR3578063	1	3	47	3	0	1	1	2	1
107380	ERR3578089	ERR3578089	1	3	2	3	0	1	1	2	1
107382	ERR3578092	ERR3578092	1	3	2	3	0	1	1	2	1
107420	ERR3578134	ERR3578134	1	3	2	3	0	8	1	2	1
107454	ERR3578174	ERR3578174	1	3	2	3	0	1	1	2	1
107496	ERR3578226	ERR3578226	1	2	2	2	2	0	0	3	3
116068	GCWGS-7814	SRR16644297	1	2	2	2	2	0	0	3	3
115838	SRR12011629	SRR12011629	1	3	2	2	2	1	1	3;14	2
115839	SRR12011631	SRR12011631	1	3	2	2	2	1	1	3;14	2
115840	SRR12011636	SRR12011636	1	3	2	2	2	1	1	3;14	2
117777	500019	ERR7987166	1	3	5	[S][I]	0	1	1	2	1
117779	500034	ERR7987168	1	2	2	2	2	10	1	7	2
117781	500042	ERR7987170	1	3	2	3	0	[S][I]	1	2	1
117782	500043	ERR7987178	1	2	2	2	2	10	1	3	2
117798	500208	ERR7987343	1	3	2	3	0	1	1	2	1
117811	500380	ERR7987381	1	3	2	3	0	1	1	2	1
117817	500456	ERR7987388	1	3	2	3	0	1	1	2	1
117837	500564	ERR7987443	1	2	[S][I]	2	[S][I]	10	1	3	2
117913	500455	ERR7987387	1	3	5	3	0	[S][I]	1	2	1
117945	501010	ERR7993956	1	[S][I]	[S][I]	2	2	0	0	3	3
117951	16-115	ERR7975621	1	3	5	3	0	1	1	2	1
117968	16-137	ERR7975736	1	6	2	4	2	1	1	3	2
117985	16-159	ERR7975766	1	[S][I]	5	3	0	1	1	2	1
117988	16-161	ERR7975906	1	2	12	2	2	10	1	[S][I]	2
117996	16-175	ERR7975924	1	3	2	3	0	[S][I]	1	2	1
118016	16-187	ERR7975937	1	2	2	65	2	0	0	3	3
118025	16-197	ERR7975949	1	10	2	3	0	[S][I]	1	2	1
118039	16-211	ERR7975966	1	[S][I]	2	3	0	1	1	2	1
118046	16-220	ERR7975975	1	2	2	2	3	0	0	3	3
118053	16-228	ERR7975985	1	3	2	3	0	1	1	2	1
118055	16-23	ERR7975987	1	3	5	3	0	[S][I]	1	2	1
118063	16-240	ERR7975998	1	3	2	3	0	1	1	2	1
118077	16-254	ERR7976019	1	3	2	3	0	[S][I]	1	2	1
118149	16-329	ERR7977516	1	3	2	3	0	1	1	2	1
118159	16-342	ERR7977530	1	3	5	3	0	1	1	2	1
118160	16-343	ERR7977531	1	2	2	2	3	0	0	3	3
118165	16-35	ERR7977637	1	3	2	3	0	1	1	2	1
118166	16-350	ERR7977639	1	3	5	3	0	[S][I]	1	2	1
118201	16-39	ERR7981840	1	3	2	3	0	[S][I]	1	2	1
118611	16AM101131	ERR7986389	1	3	2	3	0	1	1	2	1
118624	16AM101412	ERR7986404	1	3	2	3	0	1	1	2	1
118705	16AM103169	ERR7986530	1	3	2	3	0	1	1	2	1
118816	16AM105454	ERR7986648	1	3	2	3	0	1	1	2	1
118829	16AM105738	ERR7986662	1	3	16	3	0	1	1	2	1
119077	16AM106133	ERR7986683	1	3	2	3	0	1	1	2	1
119156	16AM107682	ERR7986765	1	3	2	3	0	1	1	2	1
119227	16AM109010	ERR7986841	1	3	2	3	0	1	1	2	1
119237	16AM109129	ERR7986851	1	2	2	2	2	0	0	3	3
119238	16AM109195	ERR7986852	1	3	2	3	0	1	1	2	1
119457	16AM113314	ERR7987156	1	3	2	3	0	1	1	2	1
51675	552896	ERR3325376	1	3	2	3	0	1	1	2	1
51682	553585	ERR3325382	1	3	2	3	0	1	1	2	1
51685	553603	ERR3325386	1	[S][I]	2	2	2	0	0	3	3
51742	557179	ERR3325528	1	3	2	3	0	1	1	2	1
51760	553727	ERR3325403	1	3	3	3	0	1	1	2	1
51770	554586	ERR3325429	1	2	2	2	2	0	0	3	3
51825	559226	ERR3325535	1	3	5	3	0	1	1	2	1
52167	552832	ERR3325358	1	3	2	3	0	1	1	2	1
53561	561285	ERR3325552	1	2	2	2	2	0	0	3	3
53563	561738	ERR3325556	1	2	2	2	3	0	0	3	3
53585	562554	ERR3325565	1	3	5	3	0	1	1	2	1
53614	563253	ERR3325589	1	3	5	3	0	1	1	2	1
53644	562564	ERR3325566	1	3	2	3	0	11	1	2	1
53645	562571	ERR3325568	1	2	2	[S][I]	2	1	1	3	2
53670	565464	ERR3325622	1	2	2	2	2	0	0	3	3
56174	573422	ERR3325732	1	3	2	2	2	1	1	[S][I]	2
56182	573713	ERR3325737	1	3	5	3	0	[S][I]	1	2	1
56184	573721	ERR3325739	1	3	5	3	0	1	1	2	1
56195	574853	ERR3325754	1	3	2	3	0	1	1	2	1
56203	575779	ERR3325761	1	3	2	3	0	1	1	2	1
56241	591881	ERR3325865	1	2	2	2	2	0	0	3	3
60441	KNY_NGAMR30p	SRR7534705	1	3	2	3	0	[S][I]	1	2	1
60524	KNY_NGAMR32	SRR7534701	1	[S][I]	14	3	0	1	1	2	1
61070	603813	ERR3326095	1	2	2	2	2	0	0	3	3
61071	603942	ERR3326098	1	2	2	2	2	0	0	3	3
76367	594278	ERR3325940	1	77	15	3	0	1	1	2	1
76382	595332	ERR3325959	1	2	[S][I]	2	8	0	0	3	3
77395	594683	ERR3325954	1	2	2	2	2	0	0	3	3
106157	2875_Kenya	ERR6003007	1	3	5	3	0	1	1	2	1
108993	NGPT17334	ERR3851615	1	3	2	3	0	1	1	2	1
109035	NGPT17418	ERR3851823	1	3	2	3	0	1	1	2	1
115843	SRR12011635	SRR12011635	1	3	2	2	2	1	1	3;14	2
106148	2699_Kenya	ERR6002999	1	3	16	3	0	1	1	2	1
116416	18AR1376	SRR14826630	1	[S][I]	2	3	0	1	1	2	1
116164	GCWGS-9719	SRR16644376	1	3	[S][I]	3	0	1	1	2	1
111549	GCWGS-6048	SRR16644551	1	3	2	3	0	[S][I]	1	2	1
116078	GCWGS-8227	SRR16644656	1	3	2	3	0	1	[S][I]	2	1
111594	GCWGS-6943	SRR16644670	1	3	2	3	0	1	1	2	1
111562	GCWGS-6266	SRR16644712	1	3	[S][I]	3	0	1	1	2	1
111488	GCWGS-11189	SRR16999455	1	3	[S][I]	3	0	1	1	2	1
111462	GCWGS-10903	SRR16999577	1	2	[S][I]	2	2	0	0	3	3
111435	GCWGS-10366	SRR16999615	1	2	2	2	2	0	0	3	3
79057	GCWGS_0163	SRR4048864	1	2	2	2	2	10	[S][I]	[S][I]	2
107896	GCWGS-0057	SRR5198659	1	6	2	3	0	1	1	2	1
79195	LRRBGS_0346	SRR8079751	1	2	2	2	2	0	0	3	3
102298	LRRBGS-0190	SRR8079770	1	6	2	3	0	1	1	2	1
79220	LRRBGS_0244	SRR8079798	1	6	2	3	0	1	1	2	1
79222	LRRBGS_0242	SRR8079800	1	[S][I]	2	[S][I]	0	1	1	2	1
79273	LRRBGS_0200	SRR8079858	1	2	2	2	2	0	0	3	3
79274	LRRBGS_0199	SRR8079859	1	2	2	2	2	0	0	3	3
79310	LRRBGS_0282	SRR8079896	1	2	2	2	2	0	0	3	3
116532	19AR0067	SRR14826538	1	3	5	3	0	1	1	2	1
106165	3313_Kenya	ERR6003008	1	3	5	3	0	1	1	2	1
31536	989000438	ERR352829	1	3	2	2	2	1	[S][I]	[S][I]	2
31607	590_2	ERR349993	1	3	2	3	0	1	1	2	1
31680	989000176	ERR352827	1	3	2	2	2	1	[S][I]	[S][I]	2
31681	NG9901	ERR352831	1	3	2	2	2	1	1	5	2
31780	08_590_93	ERR363617	1	2	[S][I]	2	2	1	[S][I]	3	2
32014	590_313	ERR449528	1	[S][I]	2	3	0	1	1	2	1
32073	989000348	ERR485165	1	3	2	3	0	1	1	[S][I]	1
48824	SRR3360856	SRR3360856	1	3	2	3	0	[S][I]	3	2	1
108359	BH89	ERR3959558	1	[S][I]	2	3	0	1	[S][I]	2	1
108475	FL41	ERR3959683	1	3	2	3	0	[S][I]	1	2	1
