# Supplementary material for: Origin, evolution, and success of pbla, the gonococcal beta-lactamase plasmid, and implications for public health
Source: PLoS Pathog. 2025 May 6;21(5):e1013151. doi: 10.1371/journal.ppat.1013151 (PMC12080925; doi:10.1371/journal.ppat.1013151)
Supplement: S5 Table — (XLSX) [file ppat.1013151.s010.xlsx]

## Sheet: Sheet1
Strain	Species	PubMLST id	Reference
WHON	N. gonorrhoeae	31754	Unemo, M. et al. The novel 2016 WHO Neisseria gonorrhoeae reference strains for global quality assurance of laboratory investigations: phenotypic, genetic and reference genome characterization. The Journal of antimicrobial chemotherapy vol. 71,11 (2016): 3096-3108. doi:10.1093/jac/dkw288
WHOM	N. gonorrhoeae	31663	Unemo, M. et al. The novel 2016 WHO Neisseria gonorrhoeae reference strains for global quality assurance of laboratory investigations: phenotypic, genetic and reference genome characterization. The Journal of antimicrobial chemotherapy vol. 71,11 (2016): 3096-3108. doi:10.1093/jac/dkw288
FA1090	N. gonorrhoeae	2855	a kind gift from Prof. Ann Jerse
NG028	N. gonorrhoeae	127755	a kind gift from Dr. Samantha McKnead
NG015	N. gonorrhoeae	127742	a kind gift from Dr. Samantha McKnead
NG064	N. gonorrhoeae	127791	a kind gift from Dr. Samantha McKnead
NG114	N. gonorrhoeae	127838	a kind gift from Dr. Samantha McKnead
2086_K	N. gonorrhoeae	106126	Elsener, T. A. et al. There are three major Neisseria gonorrhoeae β-lactamase plasmid variants which are associated with specific lineages and carry distinct TEM alleles. Microbial genomics vol. 9,7 (2023): mgen001057. doi:10.1099/mgen.0.001057
NG296	N. gonorrhoeae	128011	a kind gift from Dr. Samantha McKnead
DH5 alpha	E. coli		Chen, J. et al. Whole-Genome Sequence of Phage-Resistant Strain Escherichia coli DH5α. Genome announcements vol. 6,10 e00097-18. 8 Mar. 2018, doi:10.1128/genomeA.00097-18
