# Supplementary material for: Origin, evolution, and success of pbla, the gonococcal beta-lactamase plasmid, and implications for public health
Source: PLoS Pathog. 2025 May 6;21(5):e1013151. doi: 10.1371/journal.ppat.1013151 (PMC12080925; doi:10.1371/journal.ppat.1013151)
Supplement: S6 Table — (XLSX) [file ppat.1013151.s011.xlsx]

## Sheet: Sheet1
Plasmid	Strain	PubMLST id	Reference
pbla.1	WHO M	31663	Unemo, M. et al. The novel 2016 WHO Neisseria gonorrhoeae reference strains for global quality assurance of laboratory investigations: phenotypic, genetic and reference genome characterization. The Journal of antimicrobial chemotherapy vol. 71,11 (2016): 3096-3108. doi:10.1093/jac/dkw288
pbla.2	WHO N	31754	Unemo, M. et al. The novel 2016 WHO Neisseria gonorrhoeae reference strains for global quality assurance of laboratory investigations: phenotypic, genetic and reference genome characterization. The Journal of antimicrobial chemotherapy vol. 71,11 (2016): 3096-3108. doi:10.1093/jac/dkw288
pbla.3	NG296	128011
pConj.1	60755	36291	Jones, R. et al. Markerless gene editing in Neisseria gonorrhoeae. Microbiology (Reading, England) vol. 168,6 (2022): 10.1099/mic.0.001201. doi:10.1099/mic.0.001201
pConj.2	44593	36284	Cehovin, A. et al. Identification of Novel Neisseria gonorrhoeae Lineages Harboring Resistance Plasmids in Coastal Kenya. The Journal of infectious diseases vol. 218,5 (2018): 801-808. doi:10.1093/infdis/jiy240
pConj.3	WHO N	31754	Unemo, M. et al. The novel 2016 WHO Neisseria gonorrhoeae reference strains for global quality assurance of laboratory investigations: phenotypic, genetic and reference genome characterization. The Journal of antimicrobial chemotherapy vol. 71,11 (2016): 3096-3108. doi:10.1093/jac/dkw288
pConj.4	55496	36267	Cehovin, A. et al. Identification of Novel Neisseria gonorrhoeae Lineages Harboring Resistance Plasmids in Coastal Kenya. The Journal of infectious diseases vol. 218,5 (2018): 801-808. doi:10.1093/infdis/jiy240
pConj.7	NG028	127755
