# Supplementary material for: Origin, evolution, and success of pbla, the gonococcal beta-lactamase plasmid, and implications for public health
Source: PLoS Pathog. 2025 May 6;21(5):e1013151. doi: 10.1371/journal.ppat.1013151 (PMC12080925; doi:10.1371/journal.ppat.1013151)
Supplement: S7 Table — (XLSX) [file ppat.1013151.s012.xlsx]

## Sheet: Sheet1
Primer name	Sequence	Reference
pbla_seq_1fw	gtctgacgctcagtggaacg	this study
pbla_seq_1rv	gatcagttgggtgcacgagtg	this study
pbla_seq_2fw	gtcatgccatccgtaagatgc	this study
pbla_seq_2rv	cgcgacactgccgatatgatc	this study
pbla_seq_3fw	ctcattcgtgcgttctaggatcc	this study
pbla_seq_3rv	cggaatggaagtagagatcacgc	this study
pbla_seq_4fw	ctcgttgattggctctagcg	this study
pbla_seq_4rv	cctactctttcgctatccataccg	this study
pbla_seq_5fw	gattagcttgctctctccacg	this study
pbla_seq_5rv	cttgtaatgcgtagctttcttacgc	this study
pbla_seq_6fw	cagaacacttgcaagcctagcac	this study
pbla_seq_6rv	gctggcttgtacaaaattgttagc	this study
pbla_seq_7fw	cttgttacacaaggcttgcgag	this study
pbla_seq_7rv	ggcaatctctcgcatagtttcc	this study
pbla_seq_8fw	ggcgacaaacaagcgtagaag	this study
pbla_seq_8rv	cacagttcacaatcttataccctcg	this study
pbla_seq_9fw	gatcaaaacttggtaagcggtcag	this study
pbla_seq_9rv	ggcttcaataaggctattagcctttac	this study
pbla_seq_10fw	gttttcggcgtttttaaaaccag	this study
pbla_seq_10rv	gattgctcatcttagggttttgc	this study
pbla_seq_11fw	gaccgtgtaactgaatttcgttg	this study
pbla_seq_11rv	ggtaactgtcagaccaagtttactc	this study
TE_100_Tn2_fw	cctacggcttcggttgttc	this study
TE_101_Tn2_int1	gatcttcctgaccgtcgg	this study
TE_102_Tn2_int2	cagcccgcagatagttcg	this study
TE_103_Tn2_int3	gtgatgatttcagccagcttttgc	this study
TE_104_Tn2_int4	cgggtattttccctctgaccg	this study
TE_105_Tn2_rv	cggtcgagcttcttaaccag	this study
