# Supplementary material for: Origin, evolution, and success of pbla, the gonococcal beta-lactamase plasmid, and implications for public health
Source: PLoS Pathog. 2025 May 6;21(5):e1013151. doi: 10.1371/journal.ppat.1013151 (PMC12080925; doi:10.1371/journal.ppat.1013151)
Supplement: S8 Table — (XLSX) [file ppat.1013151.s013.xlsx]

## Sheet: Sheet1
primer name	primer sequence	reference
TE7	gcttcggttgctgaacccttgcagaacaagcaaacaagtttacttg	this study
TE9	gcaagtaaacttgtttgcttgttctgcaagggttcagcaaccgaag	this study
TE16	gtttttattgcgaacccttgcagaacaagcaaacaagtttacttgctctgtaagggttttgtaattttaaatc	this study
TE17	gtaaacttgtttgcttgttctgcaagggttcgcaataaaaacaaccgctaaacatttctgcc	this study
TE18	cagagcctacaaacaagaatacaaacaagaatac	this study
TE19	gcattattgggtttttttgactagcaatgctag	this study
TE20	ggttttgtaatttttaatcctgaaaaaagaaaaaattagggctgaaagcccaaaaaag	this study
TE21	tcaggattaaaaattacaaaacccttacagagcaagtaaacttgtttgcttgttc	this study
TE34	ttaaaaaatatttcatcttatttaacaagaaaccatatttatataac	this study
TE35	gtaaaattggagattccttgacaaatatg	this study
TE36	caaaatccagcacaactgcg	this study
TE37	cttgttaaataagatgaaatattttttaagtaaaaattaactgtgagtgattggagac	this study
TE38	catatttgtcaaggaatctccaattttacagttaagcagaataacaattaatttattataatgaataaataag	this study
TE39	gattttcgtactcctacagccaac	this study
TE56	caggcgtcgtggtgtcacgctcgtcgtttg	this study
TE57	cacgacgcctgcagcaatggcaacaacgttg	this study
TE63	caaaaaaggaaataagggcgacacgaaaatg	this study
TE64	cttatttccttttttgcggcattttgccttc	this study
TE65	cacgatgcctgcagcaatggcaacaacgttg	this study
TE66	caggcatcgtggtgtcacgctcgtcgtttg	this study
TE79	caaaaccacactctgcctc	this study
TE80	gacaggtaaagctcttcgac	this study
TE81	ggcaatactgagctgatgag	this study
TE82	gatcctagaacgcacgaatg	this study
TE97	agccataccaaacgacgagc	this study
TE98	tccgcctccatccagtctat	this study
JDA	tactcaatcggtaattggcttc	Dillon, J R et al. A PCR assay for discriminating Neisseria gonorrhoeaebeta-lactamase-producing plasmids. Molecular and cellular probes vol. 13,2 (1999): 89-92. doi:10.1006/mcpr.1998.0216
JDB	ccatatcaccgtcggtactg	Dillon, J R et al. A PCR assay for discriminating Neisseria gonorrhoeaebeta-lactamase-producing plasmids. Molecular and cellular probes vol. 13,2 (1999): 89-92. doi:10.1006/mcpr.1998.0216
