# Supplementary material for: Origin, evolution, and success of pbla, the gonococcal beta-lactamase plasmid, and implications for public health
Source: PLoS Pathog. 2025 May 6;21(5):e1013151. doi: 10.1371/journal.ppat.1013151 (PMC12080925; doi:10.1371/journal.ppat.1013151)
Supplement: S1 Data — (XLSX) [file ppat.1013151.s014.xlsx]

## Sheet: conjugation_pbla_pConjvar
pConj_variant	replicate	conjugation_rate	mobilisation_rate
pConj.1	1	121.053	2.10526
pConj.2	1	0	0
pConj.3	1	165.363	1.45251
pConj.4	1	86.2595	2.20611
absent	1	0	0
pConj.1	2	101.316	1.59211
pConj.2	2	0.00637363	0
pConj.3	2	78.0488	1.54472
pConj.4	2	54.8	1.368
absent	2	0	0
pConj.1	3	88.2353	0.780749
pConj.2	3	0.00601504	0
pConj.3	3	83.4783	1.70435
pConj.4	3	96.3415	2.06098
absent	3
pConj.7tetM	1
pConj.7tetM	2
pConj.7tetM	3

## Sheet: mobilisation_pblavariants
conjugation	donor	recipient	replicate	transfer_rate
1	FA1090_pbla1	FA1090	1	0
2	FA1090_pConj1_pbla1	FA1090	1	0.0132222
3	FA1090_pConj1_pbla1iso	FA1090	1	0.0111905
4	FA1090_pConj1_pbla2	FA1090	1	0.0123171
5	FA1090_pConj1_pbla3	FA1090	1	0
6	FA1090_pConj1_pbla3iso	FA1090	1	0
1	FA1090_pbla1	FA1090	2	0
2	FA1090_pConj1_pbla1	FA1090	2	0.0181081
3	FA1090_pConj1_pbla1iso	FA1090	2	0.0121505
4	FA1090_pConj1_pbla2	FA1090	2	0.0141224
5	FA1090_pConj1_pbla3	FA1090	2	0
6	FA1090_pConj1_pbla3iso	FA1090	2	0
1	FA1090_pbla1	FA1090	3	0
2	FA1090_pConj1_pbla1	FA1090	3	0.0119767
3	FA1090_pConj1_pbla1iso	FA1090	3	0.0083871
4	FA1090_pConj1_pbla2	FA1090	3	0.0114286
5	FA1090_pConj1_pbla3	FA1090	3	0
6	FA1090_pConj1_pbla3iso	FA1090	3	0

## Sheet: mobilisation_mobKOs
conjugation	donor	recipient	replicate	transfer_rate
2	FA1090 pConj.1 pbla.2	FA1090	1	0.00909091
3	FA1090 pConj.1 pbla.2 MobA -	FA1090	1	0
4	FA1090 pConj.1 pbla.2 MobC-	FA1090	1	0.00121622
5	FA1090 pConj.1 pbla.2 NEIS2964-	FA1090	1	0.0153714
2	FA1090 pConj.1 pbla.2	FA1090	2	0.00646018
3	FA1090 pConj.1 pbla.2 MobA -	FA1090	2	0
4	FA1090 pConj.1 pbla.2 MobC-	FA1090	2	0.000705298
5	FA1090 pConj.1 pbla.2 NEIS2964-	FA1090	2	0.00821429
2	FA1090 pConj.1 pbla.2	FA1090	4	0.0111828
3	FA1090 pConj.1 pbla.2 MobA -	FA1090	4	0
4	FA1090 pConj.1 pbla.2 MobC-	FA1090	4	0.000376344
5	FA1090 pConj.1 pbla.2 NEIS2964-	FA1090	4	0.00607143
