# Supplementary material for: Origin, evolution, and success of pbla, the gonococcal beta-lactamase plasmid, and implications for public health
Source: PLoS Pathog. 2025 May 6;21(5):e1013151. doi: 10.1371/journal.ppat.1013151 (PMC12080925; doi:10.1371/journal.ppat.1013151)
Supplement: S2 Data — (XLSX) [file ppat.1013151.s015.xlsx]

## Sheet: Pen_MICs_TEMvar_pbla2
Strain	rep	MIC
FA1090 pbla.2 TEM-1	1	8
FA1090 pbla.2 TEM-1 P14S	1	16
FA1090 pbla.2 TEM-135	1	128
FA1090 pbla.2 TEM-1	2	16
FA1090 pbla.2 TEM-1 P14S	2	8
FA1090 pbla.2 TEM-135	2	128
FA1090 pbla.2 TEM-1	3	4
FA1090 pbla.2 TEM-1 P14S	3	8
FA1090 pbla.2 TEM-135	3	64

## Sheet: Pen_MICs_pblavariants
Strain	rep	MIC
FA1090 pbla.1	1	4
FA1090 pbla.2	1	8
FA1090 pbla.3	1	32
FA1090 pbla.1	2	8
FA1090 pbla.2	2	8
FA1090 pbla.3	2	32
FA1090 pbla.1	3	8
FA1090 pbla.2	3	4
FA1090 pbla.3	3	64

## Sheet: Pen_MICs_TEM1_backbones
Strain	rep	MIC
FA1090 pbla.1 TEM-1	1	4
FA1090 pbla.2 TEM-1	1	8
FA1090 pbla.3 TEM-1	1	8
FA1090 pbla.1 TEM-1	2	8
FA1090 pbla.2 TEM-1	2	8
FA1090 pbla.3 TEM-1	2	8
FA1090 pbla.1 TEM-1	3	8
FA1090 pbla.2 TEM-1	3	4
FA1090 pbla.3 TEM-1	3	8
