# Supplementary material for: Origin, evolution, and success of pbla, the gonococcal beta-lactamase plasmid, and implications for public health
Source: PLoS Pathog. 2025 May 6;21(5):e1013151. doi: 10.1371/journal.ppat.1013151 (PMC12080925; doi:10.1371/journal.ppat.1013151)
Supplement: S3 Data — (XLSX) [file ppat.1013151.s016.xlsx]

## Sheet: Fitness_cost_pbla_variants
	rep1	rep2	rep3	rep4	average	sdev
fitness cost pbla2 FA1090	0.944016	1.00317	0.562257	0.505404	0.670559	0.226482
fitness cost pbla1 FA1090	1.08061	1.08784	0.989418	1.133	1.06768	0.060176
fitness cost pbla3 FA1090	1.32026	1.22333	1.05321	1.02423	1.13257	0.140761
fitness cost marker FA1090	1.12915	1.01164	0.957487	0.884608	0.990416	0.103062

## Sheet: Fitness_cost_pbla1
strain	pbla_variant	time	rep1	rep2	rep3	rep4	average	sd
FA1090	pbla1	24	1.08061	1.08784	0.989418	1.133	1.07272	0.060176
NG015	pbla1	24	0.954165	0.953379	1.03359	1.00109	0.985557	0.0390282
2086_K	pbla1	24	1.05336	1.01908	0.978308	1.02319	1.01849	0.030839
NG064	pbla1	24	0.976317	1.03518	1.08458	1.17495	1.06776	0.0840546
NG114	pbla1	24	1.09033	0.970732	0.890136	0.9887	0.984976	0.0822836

## Sheet: Copy_number_pbla_variants
Well	strain	Target	Conc(copies/µL)	Supermix	Accepted Droplets	Positives	Negatives	tnpR/recA
A01	H2O	1	No Call	ddPCR EvaGreen Supermix	0	0	0
A02	H2O	1	No Call	ddPCR EvaGreen Supermix	0	0	0
A03	H2O	1	No Call	ddPCR EvaGreen Supermix	0	0	0
A04	H2O	1	No Call	ddPCR EvaGreen Supermix	0	0	0
B01	FA1090 wt	recA	105.761	ddPCR EvaGreen Supermix	12388	999	11389
B02	FA1090 wt	tnpR	0	ddPCR EvaGreen Supermix	13500	0	13500	0
B03	FA1090 pbla2	recA	38.9067	ddPCR EvaGreen Supermix	10211	311	9900
B04	FA1090 pbla2	tnpR	254.254	ddPCR EvaGreen Supermix	11644	2131	9513	6.53496
C01	FA1090 pbla1	recA	2.33986	ddPCR EvaGreen Supermix	13452	25	13427
C02	FA1090 pbla1	tnpR	4.10707	ddPCR EvaGreen Supermix	13191	43	13148	1.75526
C03	FA1090 pbla3	recA	38.1039	ddPCR EvaGreen Supermix	10892	325	10567
C04	FA1090 pbla3	tnpR	53.0677	ddPCR EvaGreen Supermix	11958	494	11464	1.39271
D01	FA1090 pbla3	recA	88.3039	ddPCR EvaGreen Supermix	13541	918	12623
D02	FA1090 pbla3	tnpR	219.692	ddPCR EvaGreen Supermix	14190	2274	11916	2.48791
D03	FA1090 wt	recA	51.2912	ddPCR EvaGreen Supermix	11913	476	11437
D04	FA1090 wt	tnpR	0.114533	ddPCR EvaGreen Supermix	10983	1	10982	0.002233
E01	FA1090 pbla2	recA	78.8758	ddPCR EvaGreen Supermix	12323	749	11574
E02	FA1090 pbla2	tnpR	431.503	ddPCR EvaGreen Supermix	12669	3679	8990	5.47067
E03	FA1090 pbla1	recA	117.541	ddPCR EvaGreen Supermix	11837	1056	10781
E04	FA1090 pbla1	tnpR	135.827	ddPCR EvaGreen Supermix	12007	1229	10778	1.15558
F01	FA1090 wt	recA	52.4826	ddPCR EvaGreen Supermix	12945	529	12416
F02	FA1090 wt	tnpR	0	ddPCR EvaGreen Supermix	14765	0	14765	0
F03	FA1090 pbla2	recA	160.941	ddPCR EvaGreen Supermix	12298	1477	10821
F04	FA1090 pbla2	tnpR	1209.87	ddPCR EvaGreen Supermix	12452	7693	4759	7.51746
G01	FA1090 pbla1	recA	61.5142	ddPCR EvaGreen Supermix	12760	609	12151
G02	FA1090 pbla1	tnpR	56.0064	ddPCR EvaGreen Supermix	13640	594	13046	0.910462
G03	FA1090 pbla3	recA	161.604	ddPCR EvaGreen Supermix	11413	1376	10037
G04	FA1090 pbla3	tnpR	255.2	ddPCR EvaGreen Supermix	12313	2261	10052	1.57917
