# Supplementary material for: Origin, evolution, and success of pbla, the gonococcal beta-lactamase plasmid, and implications for public health
Source: PLoS Pathog. 2025 May 6;21(5):e1013151. doi: 10.1371/journal.ppat.1013151 (PMC12080925; doi:10.1371/journal.ppat.1013151)
Supplement: S4 Data — (XLSX) [file ppat.1013151.s017.xlsx]

## Sheet: mobilisation_pbla1_FA1090_2086K
conjugation	donor	recipient	replicate	transfer_rate
2	FA1090_pConj1_pbla1	FA1090	1	0.0132222
8	2086_Kenya_pConj1_pbla1	2086_Kenya	1	0.014537
2	FA1090_pConj1_pbla1	FA1090	2	0.0181081
8	2086_Kenya_pConj1_pbla1	2086_Kenya	2	0.0108451
2	FA1090_pConj1_pbla1	FA1090	3	0.0119767
8	2086_Kenya_pConj1_pbla1	2086_Kenya	3	0.00798942
