# Supplementary material for: Origin, evolution, and success of pbla, the gonococcal beta-lactamase plasmid, and implications for public health
Source: PLoS Pathog. 2025 May 6;21(5):e1013151. doi: 10.1371/journal.ppat.1013151 (PMC12080925; doi:10.1371/journal.ppat.1013151)
Supplement: S5 Data — (XLSX) [file ppat.1013151.s018.xlsx]

## Sheet: TEM_levels
TEM_variant	RecA	TEM	TEM/RecA
TEM1	8420	2050	0.243468
TEM1_P14S	4910	3030	0.617108
TEM135	3350	4890	1.4597
TEM1	8090	1570	0.194067
TEM1_P14S	5260	2850	0.541825
TEM135	6720	11500	1.71131
TEM1	12600	7210	0.572222
TEM1_P14S	10000	12800	1.28
TEM135	9530	16700	1.75236
	Proportional pbla carriage in gonococcal isolates deposited on PubMLST between 2010 and 2019 (n = 12,914 isolates)
